# Supplementary material for: Spatial differentiation of gene expression in Aspergillus niger colony grown for sugar beet pulp utilization
Source: Sci Rep. 2015 Aug 28;5:13592. doi: 10.1038/srep13592 (PMC4552001; doi:10.1038/srep13592)
Supplement: Supplementary Table 1 [file srep13592-s2.xls]

## Sheet: zonal_compared_to_center_all
Supplementary Table 1: Differentially expressed genes through the five zones
id	ratio Zone2_over_Zone1	p-value Zone2_over_Zone1	ratio Zone3_over_Zone1	p-valueZone3_over_Zone1	ratio Zone4_over_Zone1	p-value Zone4_over_Zone1	ratio Zone5_over_Zone1	p-value Zone5_over_Zone1	probe	annotation	SM_cluster	type of SM	backbone of SM cluster	FUNCAT
An08g03730	2.99997	0.000123442	5.85813	5.76e-08	23.536	2.87e-09	27.2591	5.4e-11	An00g04263_at	similarity to gibberellin 7-oxidase - Cucurbita maxima	SMURF_Cluster:30	PKS	An08g03790	01 METABOLISM	01.20 secondary metabolism	01.20.17 biosynthesis of secondary products derived from primary amino acids	01.20.17.07 biosynthesis of glycosinolates and derivatives	01.20.35 biosynthesis of secondary products derived from L-phenylalanine and L-tyrosine	01.20.35.01 biosynthesis of phenylpropanoids
An14g06980	1.31792	0.405046	1.87324	0.0117716	7.20894	8.13e-06	22.0321	3.47e-10	An00g07898_at	strong similarity to delta-12 fatty acid desaturase - Mortierella alpina				01 METABOLISM	01.06 lipid, fatty-acid and isoprenoid metabolism	01.06.01 lipid, fatty-acid and isoprenoid biosynthesis	01.06.01.05 fatty acid biosynthesis
An01g11480	1.3948	0.159836	1.70461	0.0187534	5.38208	5.43e-06	20.1139	1.47e-09	An00g10164_at	strong similarity to oxidoreductase ox1 - Claviceps purpurea				01 METABOLISM	01.05 C-compound and carbohydrate metabolism	01.05.01 C-compound and carbohydrate utilization	01.05.01.03 C-compound, carbohydrate anabolism
An07g03570	0.641861	0.433511	0.973004	0.678953	4.54165	0.000621936	18.4188	6.59e-07	An00g11076_at	strong similarity to sorbitol utilization protein sou2 - Candida albicans				01 METABOLISM	01.05 C-compound and carbohydrate metabolism	01.05.01 C-compound and carbohydrate utilization	01.05.01.03 C-compound, carbohydrate anabolism
An03g00280	1.189	0.471194	1.09944	0.668121	2.32871	0.00357513	15.659	2.04e-08	An00g06353_at	similarity to tyrosinase and tyrosinase activator protein fusion enzyme from patent WO9513386-A - Streptomyces antibioticus				01 METABOLISM	01.01 amino acid metabolism	01.01.01 amino acid biosynthesis	01.01.01.11 biosynthesis of the cysteine-aromatic group	01.01.01.11.11 biosynthesis of tyrosine
An12g08280	1.30985	0.373158	1.20486	0.435251	5.53135	5.11e-05	13.0777	1.41e-07	An00g00185_at	exo-inulinase inu1 - Aspergillus niger				01 METABOLISM	01.05 C-compound and carbohydrate metabolism	01.05.01 C-compound and carbohydrate utilization	01.05.01.01 C-compound, carbohydrate catabolism	01.05.01.01.01 sugar, glucoside, polyol and carboxylate catabolism
An16g06990	1.60441	0.17279	1.93824	0.0167107	3.49892	0.000363438	10.5696	3.98e-07	An00g00181_at	endo-polygalacturonase A pgaA - Aspergillus niger [putative frameshift]				01 METABOLISM	01.05 C-compound and carbohydrate metabolism	01.05.01 C-compound and carbohydrate utilization	01.05.01.01 C-compound, carbohydrate catabolism	01.05.01.01.01 sugar, glucoside, polyol and carboxylate catabolism	01.20 secondary metabolism	01.20.50 catabolism of secondary metabolites	40 SUBCELLULAR LOCALISATION
An18g01240	1.75625	0.0272633	2.50021	0.000869821	6.33603	2.08e-06	10.3727	6.7e-08	An00g05842_at	similarity to salicylate hydroxylase nahW - Pseudomonas stutzeri				01 METABOLISM	01.05 C-compound and carbohydrate metabolism	01.05.01 C-compound and carbohydrate utilization	01.05.01.01 C-compound, carbohydrate catabolism	01.05.01.01.09 aerobic aromate catabolism
An02g00740	0.977876	0.809472	1.20396	0.0852073	1.73673	0.00519339	9.81563	3.64e-09	An00g03653_at	similarity to 6-Hydroxy-D-nicotine oxidase 6-HDNO - Arthrobacter oxidans	SMURF_Cluster:6	NRPS-Like	An02g00840	01 METABOLISM	01.05 C-compound and carbohydrate metabolism	01.05.01 C-compound and carbohydrate utilization
An09g00270	1.06756	0.729047	1.16782	0.386067	5.28378	2.01e-05	9.07902	6.53e-07	An00g00146_at	alpha-galactosidase aglC - Aspergillus niger [truncated ORF]				01 METABOLISM	01.05 C-compound and carbohydrate metabolism	01.05.01 C-compound and carbohydrate utilization	01.05.01.01 C-compound, carbohydrate catabolism	01.05.01.01.01 sugar, glucoside, polyol and carboxylate catabolism
An04g02690	1.04448	0.782779	1.06278	0.711497	1.77921	0.0105446	8.68898	5.11e-07	An00g06951_at	strong similarity to alcohol dehydrogenase ADH from patent EP0845532-A - Unclassified organism				01 METABOLISM	01.05 C-compound and carbohydrate metabolism	01.05.01 C-compound and carbohydrate utilization
An14g07030	1.10679	0.351542	1.01476	0.867252	1.92776	0.000398122	8.38571	1.09e-08	An00g10181_at	strong similarity to p-nitrobenzyl esterase pnbA - Bacillus subtilis				01 METABOLISM	01.20 secondary metabolism	01.20.37 biosynthesis of peptide derived compounds	01.20.37.05 biosynthesis of beta-lactams
An07g01160	1.19226	0.449585	1.3369	0.210748	2.46212	0.0040273	8.30943	3.38e-06	An00g07466_at	strong similarity to cell wall protein Utr2 - Saccharomyces cerevisiae				01 METABOLISM	01.05 C-compound and carbohydrate metabolism	01.05.01 C-compound and carbohydrate utilization
An18g01220	1.5209	0.0947418	1.86767	0.0210291	3.90507	4.11e-05	7.75396	1.22e-07	An00g06997_at	strong similarity to allantoate permease Dal5 - Saccharomyces cerevisiae				01 METABOLISM	01.02 nitrogen and sulfur metabolism	01.02.01 nitrogen and sulfur utilization	01.03 nucleotide metabolism	01.03.01 purine nucleotide metabolism	08 CELLULAR TRANSPORT AND TRANSPORT MECHANISMS	08.19 cellular import	67 TRANSPORT FACILITATION	67.19 allantoin and allantoate transporters
An14g07130	1.07649	0.607868	1.06581	0.643845	1.95031	0.00222753	7.71854	3.9e-08	An00g09993_at	strong similarity to neutral amino acid permease mtr - Neurospora crassa				01 METABOLISM	01.01 amino acid metabolism	01.01.07 amino acid transport	08 CELLULAR TRANSPORT AND TRANSPORT MECHANISMS	08.19 cellular import	67 TRANSPORT FACILITATION	67.10 amino-acid transporters
An10g00800	1.12183	0.627514	1.32362	0.2355	2.43184	0.00157313	7.32377	2.93e-07	An00g10717_at	strong similarity to purine nucleoside permease NUP - Candida albicans				01 METABOLISM	01.03 nucleotide metabolism	01.03.19 nucleotide transport	08 CELLULAR TRANSPORT AND TRANSPORT MECHANISMS	08.19 cellular import	67 TRANSPORT FACILITATION	67.16 nucleotide transporters
An09g00260	1.12234	0.288468	1.35163	0.00746027	4.24954	1.17e-05	7.28245	2.66e-07	An00g00145_at	alpha-galactosidase aglC - Aspergillus niger [truncated ORF]				01 METABOLISM	01.05 C-compound and carbohydrate metabolism	01.05.01 C-compound and carbohydrate utilization	01.05.01.01 C-compound, carbohydrate catabolism	01.05.01.01.01 sugar, glucoside, polyol and carboxylate catabolism
An02g06150	0.981592	0.859826	1.13155	0.268424	1.9429	0.0345528	7.1111	2.09e-08	An00g07310_at	strong similarity to branched-chain amino acid aminotransferase Bat2 - Saccharomyces cerevisiae				01 METABOLISM	01.01 amino acid metabolism	01.01.01 amino acid biosynthesis	01.01.01.15 biosynthesis of the pyruvate family (alanine, isoleucine, leucine, valine) and D-alanine	01.01.01.15.02 biosynthesis of isoleucine	01.01.01.15.03 biosynthesis of leucine	01.01.01.15.04 biosynthesis of valine	01.01.10 amino acid degradation (catabolism)	01.01.10.04 degradation of amino acids of the pyruvate family	01.01.10.04.02 degradation of valine	01.01.10.04.03 degradation of leucine	01.01.10.04.04 degradation of isoleucine	40 SUBCELLULAR LOCALISATION	40.03 cytoplasm
An12g01250	1.03622	0.965772	1.60957	0.422601	3.30946	0.0319688	6.75954	1.67e-05	An00g09839_at	strong similarity to monocarboxylate transporter 4 MCT4 - Mus musculus				01 METABOLISM	01.05 C-compound and carbohydrate metabolism	01.05.07 C-compound, carbohydrate transport	08 CELLULAR TRANSPORT AND TRANSPORT MECHANISMS	08.19 cellular import	67 TRANSPORT FACILITATION	67.07 C-compound and carbohydrate transporters
An08g11070	0.975772	0.804197	0.954129	0.591839	1.33046	0.0248889	6.58754	5.28e-07	An00g00157_at	beta-fructofuranosidase precursor suc1 - Aspergillus niger				01 METABOLISM	01.05 C-compound and carbohydrate metabolism	01.05.01 C-compound and carbohydrate utilization	01.05.01.01 C-compound, carbohydrate catabolism	01.05.01.01.01 sugar, glucoside, polyol and carboxylate catabolism
An08g05610	1.37953	0.256679	2.28606	0.04189	3.08687	0.00214611	6.39843	7.9e-06	An00g03050_at	nitrate reductase (NADPH) niaD - Aspergillus niger				01 METABOLISM	01.02 nitrogen and sulfur metabolism	01.02.01 nitrogen and sulfur utilization	40 SUBCELLULAR LOCALISATION	40.03 cytoplasm
An08g03780	1.35182	0.028914	1.52421	0.00859342	5.83295	0.000290827	6.18854	8.46e-07	An00g07743_at	strong similarity to cytochrome P450 monooxygenase TRI11 - Fusarium sporotrichioides	SMURF_Cluster:30	PKS	An08g03790	01 METABOLISM	01.06 lipid, fatty-acid and isoprenoid metabolism	01.06.01 lipid, fatty-acid and isoprenoid biosynthesis	01.06.01.07 isoprenoid biosynthesis	01.06.01.07.05 sesquiterpenes biosynthesis	11 CELL RESCUE, DEFENSE AND VIRULENCE	11.05 Disease, virulence and defense	11.05.05 virulence, disease factors	11.05.05.01 toxins
An16g05880	1.39751	0.135159	1.96922	0.00843434	3.05902	0.00106022	5.96542	1e-06	An00g10004_at	strong similarity to neutral amino acid permease mtr - Neurospora crassa				01 METABOLISM	01.01 amino acid metabolism	01.01.07 amino acid transport	08 CELLULAR TRANSPORT AND TRANSPORT MECHANISMS	08.19 cellular import	67 TRANSPORT FACILITATION	67.10 amino-acid transporters
An12g01910	0.912075	0.659068	0.994822	0.97937	2.36442	0.00339665	5.88939	4.71e-07	An00g10328_at	strong similarity to phytase phyA3 - Aspergillus fumigatus	Antismash_An12_c1	terpene	No backbone information	01 METABOLISM	01.04 phosphate metabolism	01.04.01 phosphate utilization	40 SUBCELLULAR LOCALISATION	40.27 extracellular / secretion proteins
An04g06920	1.32702	0.219944	1.92742	0.0196378	4.44271	0.000301282	5.47914	3.88e-06	An00g00188_at	extracellular alpha-glucosidase aglU - Aspergillus niger				01 METABOLISM	01.05 C-compound and carbohydrate metabolism	01.05.01 C-compound and carbohydrate utilization	01.05.01.01 C-compound, carbohydrate catabolism	01.05.01.01.01 sugar, glucoside, polyol and carboxylate catabolism	40 SUBCELLULAR LOCALISATION	40.27 extracellular / secretion proteins
An07g00200	0.942328	0.644003	1.05448	0.594714	1.85259	0.00075524	5.44541	1.64e-07	An00g04176_at	similarity to esterase EstC - Burkholderia gladioli				01 METABOLISM	01.05 C-compound and carbohydrate metabolism	01.05.01 C-compound and carbohydrate utilization	01.06 lipid, fatty-acid and isoprenoid metabolism	01.06.04 breakdown of lipids, fatty acids and isoprenoids
An03g03300	1.29685	0.227942	2.21158	0.00708919	3.61414	0.000180068	5.39607	2.43e-06	An00g03761_at	similarity to almond N-glycosidase from patent EP676473-A2 - Prunus dulcis				01 METABOLISM	01.20 secondary metabolism	01.20.50 catabolism of secondary metabolites
An01g14730	1.12343	0.253632	1.5329	0.00850662	2.59637	2.82e-05	5.24134	2.93e-07	An00g03976_at	similarity to cis,cis-muconate lactonizing enzyme I TcMLE - Trichosporon cutaneum				01 METABOLISM	01.01 amino acid metabolism	01.01.10 amino acid degradation (catabolism)	01.01.10.05 degradation of amino acids of the cysteine-aromatic group	01.05 C-compound and carbohydrate metabolism	01.05.01 C-compound and carbohydrate utilization	01.05.01.01 C-compound, carbohydrate catabolism	01.05.01.01.09 aerobic aromate catabolism
An09g02180	1.61396	0.0268024	2.22107	0.000806743	3.96424	9.04e-05	5.17518	2.83e-07	An00g10300_at	strong similarity to phospholipase A1 from patent JP10155493-A - Aspergillus oryzae	SMURF_Cluster:37	PKS-Like	An09g02100	01 METABOLISM	01.06 lipid, fatty-acid and isoprenoid metabolism	01.06.04 breakdown of lipids, fatty acids and isoprenoids
An14g02590	1.13059	0.417254	1.1613	0.274353	1.77969	0.00335661	5.15937	1.21e-07	An00g08367_at	strong similarity to GABA permease gabA - Aspergillus nidulans				01 METABOLISM	01.01 amino acid metabolism	01.01.07 amino acid transport	01.02 nitrogen and sulfur metabolism	01.02.01 nitrogen and sulfur utilization	08 CELLULAR TRANSPORT AND TRANSPORT MECHANISMS	08.19 cellular import	67 TRANSPORT FACILITATION	67.10 amino-acid transporters
An04g01340	0.780223	0.526991	0.831867	0.714562	1.61867	0.0967591	5.15729	2.13e-05	An00g07158_at	strong similarity to asparagine synthase Asn1 - Saccharomyces cerevisiae				01 METABOLISM	01.01 amino acid metabolism	01.01.01 amino acid biosynthesis	01.01.01.07 biosynthesis of the aspartate family	01.01.01.07.02 biosynthesis of asparagine
An02g03540	0.921645	0.684876	1.96327	0.0229171	3.6375	0.00242476	5.08221	1.25e-05	An00g08588_at	strong similarity to hexose transporter Hxt3 - Saccharomyces cerevisiae				01 METABOLISM	01.05 C-compound and carbohydrate metabolism	01.05.07 C-compound, carbohydrate transport	08 CELLULAR TRANSPORT AND TRANSPORT MECHANISMS	08.19 cellular import	67 TRANSPORT FACILITATION	67.07 C-compound and carbohydrate transporters
An12g01280	1.03605	0.682078	1.06826	0.518806	1.70212	0.0688743	4.87796	2.59e-06	An00g07133_at	strong similarity to argininosuccinate synthase argG - Streptomyces clavuligerus				01 METABOLISM	01.01 amino acid metabolism	01.01.01 amino acid biosynthesis	01.01.01.01 assimilation of ammonia, biosynthesis of the glutamate group	01.01.01.01.02 biosynthesis of the glutamate group (proline, hydroxyprolin, arginine, glutamine, glutamate)	01.01.01.01.02.03 biosynthesis of arginine	01.01.01.03 urea cycle, biosynthesis of polyamines and creatine	01.01.01.03.01 urea cycle	01.01.01.07 biosynthesis of the aspartate family	01.01.01.07.01 biosynthesis of aspartate	01.01.10 amino acid degradation (catabolism)	01.01.10.01 degradation of amino acids of the glutamate group	01.01.10.01.03 degradation of arginine	01.01.10.03 degradation of amino acids of the aspartate group	01.01.10.03.01 degradation of aspartate
An11g06150	0.903439	0.501468	0.962279	0.804805	1.21766	0.270789	4.5033	7.2e-06	An00g10565_at	strong similarity to proline permease prnB - Aspergillus nidulans				01 METABOLISM	01.01 amino acid metabolism	01.01.07 amino acid transport	08 CELLULAR TRANSPORT AND TRANSPORT MECHANISMS	08.19 cellular import	67 TRANSPORT FACILITATION	67.10 amino-acid transporters
An08g02990	1.07696	0.792902	1.3974	0.161255	1.71759	0.0470868	4.44031	1.87e-05	An00g06929_at	strong similarity to adenylylsulfate kinase Met14 - Saccharomyces cerevisiae				01 METABOLISM	01.02 nitrogen and sulfur metabolism	01.03 nucleotide metabolism
An04g02970	0.644012	0.618229	0.337298	0.158649	1.47548	0.119922	4.41742	0.00100132	An00g04078_at	similarity to dimethylaniline monooxygenase FMO - Sus scrofa				01 METABOLISM	01.20 secondary metabolism	01.20.99 other secondary metabolism activities	11 CELL RESCUE, DEFENSE AND VIRULENCE	11.01 stress response	11.07 detoxification	11.07.99 other detoxification
An19g00270	1.11377	0.161987	1.1408	0.0864032	2.34758	7.26e-05	4.32236	4.59e-07	An00g03057_at	pectin lyase pelD - Aspergillus niger				01 METABOLISM	01.05 C-compound and carbohydrate metabolism	01.05.01 C-compound and carbohydrate utilization	01.05.01.01 C-compound, carbohydrate catabolism	01.05.01.01.01 sugar, glucoside, polyol and carboxylate catabolism	11 CELL RESCUE, DEFENSE AND VIRULENCE	11.05 Disease, virulence and defense	11.05.05 virulence, disease factors	11.10 degradation of foreign (exogenous) compounds	11.10.07 degradation of foreign (exogenous) polysaccharides	40 SUBCELLULAR LOCALISATION	40.27 extracellular / secretion proteins
An08g07350	1.00917	0.948145	1.16609	0.465798	2.26647	0.00607282	4.31177	8.45e-06	An00g08490_at	strong similarity to precursor of glycophospholipid-anchored surface glycoprotein Gas1 - Saccharomyces cerevisiae				01 METABOLISM	01.05 C-compound and carbohydrate metabolism	01.05.01 C-compound and carbohydrate utilization	01.05.01.03 C-compound, carbohydrate anabolism
An14g05960	1.10553	0.153167	1.05309	0.478988	2.1525	0.000197961	4.25445	3.44e-08	An00g06939_at	strong similarity to agmatinase speB - Escherichia coli				01 METABOLISM	01.01 amino acid metabolism	01.01.10 amino acid degradation (catabolism)	01.01.10.01 degradation of amino acids of the glutamate group	01.01.10.01.03 degradation of arginine	01.20 secondary metabolism	01.20.17 biosynthesis of secondary products derived from primary amino acids	01.20.17.03 biosynthesis of amines	01.20.31 biosynthesis of secondary products derived from L-lysine, L-arginine and L-histidine
An16g01000	1.06312	0.499687	0.909552	0.370251	1.34562	0.00916047	4.22022	1.19e-05	An00g10325_at	strong similarity to phthalate permease ophD - Burkholderia cepacia				01 METABOLISM	01.05 C-compound and carbohydrate metabolism	01.05.07 C-compound, carbohydrate transport	08 CELLULAR TRANSPORT AND TRANSPORT MECHANISMS	08.19 cellular import	67 TRANSPORT FACILITATION	67.07 C-compound and carbohydrate transporters
An13g02480	0.715643	0.122452	0.922626	0.657249	2.199	0.0193393	4.20928	1.05e-05	An00g10354_at	strong similarity to polyamine oxidase PAO - Zea mays	SMURF_Cluster:56	PKS	An13g02430	01 METABOLISM	01.20 secondary metabolism
An03g06310	1.65193	0.0336753	1.61956	0.023023	1.8648	0.00689277	4.1015	2.15e-06	An00g03058_at	pectinesterase pmeA - Aspergillus niger	Antismash_An03_c10	t1pks	No backbone information	01 METABOLISM	01.05 C-compound and carbohydrate metabolism	01.05.99 other C-compound, carbohydrate metabolism activities
An14g07060	1.00579	0.877441	1.14833	0.461126	1.62909	0.0942624	4.04256	2.68e-05	An00g08242_at	strong similarity to fatty acid regulation protein Frm2 - Saccharomyces cerevisiae				01 METABOLISM	01.06 lipid, fatty-acid and isoprenoid metabolism	01.06.10 regulation of lipid, fatty-acid and isoprenoid metabolism	13 REGULATION OF / INTERACTION WITH CELLULAR ENVIRONMENT	13.11 cellular sensing and response	13.11.03 chemoperception and response	13.11.03.01 perception of nutrients and nutritional adaptation
An11g03340	2.21797	0.00411831	3.09676	0.000422736	4.27758	5.9e-05	4.03718	2.34e-05	An00g00138_at	acid alpha-amylase - Aspergillus niger				01 METABOLISM	01.05 C-compound and carbohydrate metabolism	01.05.01 C-compound and carbohydrate utilization	01.05.01.01 C-compound, carbohydrate catabolism
An16g02510	1.07009	0.556967	1.05716	0.66163	1.38743	0.0235535	3.94232	4.22e-07	An00g06965_at	strong similarity to alcohol dehydrogenase C ADHC - Mycobacterium smegmatis				01 METABOLISM	01.05 C-compound and carbohydrate metabolism	01.05.01 C-compound and carbohydrate utilization	02 ENERGY	02.16 fermentation	40 SUBCELLULAR LOCALISATION	40.03 cytoplasm
An03g06430	1.07262	0.740085	1.12465	0.550768	1.18711	0.421853	3.84852	9.58e-05	An00g07538_at	strong similarity to cinnamyl-alcohol dehydrogenase MsaCAD1 - Medicago sativa	SMURF_Cluster:19	PKS	An03g06380	01 METABOLISM	01.05 C-compound and carbohydrate metabolism	01.05.01 C-compound and carbohydrate utilization	01.05.01.03 C-compound, carbohydrate anabolism	01.05.01.03.02 polysaccharide biosynthesis
An04g05840	0.978683	0.794451	1.22092	0.0471653	1.73876	0.000883438	3.82333	1.33e-06	An00g13287_at	weak similarity to phospholipid-cholesterol acyltransferase - Aeromonas hydrophila				01 METABOLISM	01.06 lipid, fatty-acid and isoprenoid metabolism	01.06.01 lipid, fatty-acid and isoprenoid biosynthesis
An14g05750	1.04447	0.882021	1.58176	0.079367	3.02923	0.00517245	3.79272	6.11e-05	An00g06629_at	strong similarity to 12-oxo-phytodienoate reductase OPR3 - Arabidopsis thaliana				01 METABOLISM	01.05 C-compound and carbohydrate metabolism	01.05.01 C-compound and carbohydrate utilization	01.05.01.01 C-compound, carbohydrate catabolism	25 development (systemic)
An09g03450	1.20624	0.50292	1.37325	0.359831	2.10156	0.0187217	3.76052	7.87e-05	An00g10897_at	strong similarity to ribulose-5-phosphate-epimerase Rpe1 - Saccharomyces cerevisiae				01 METABOLISM	01.05 C-compound and carbohydrate metabolism	01.05.01 C-compound and carbohydrate utilization	01.05.01.01 C-compound, carbohydrate catabolism	01.05.01.01.01 sugar, glucoside, polyol and carboxylate catabolism	01.05.01.05 autotrophic CO2-fixation	01.05.01.05.01 Calvin cycle	02 ENERGY	02.07 pentose-phosphate pathway	02.07.03 pentose-phosphate pathway non oxidative branch	40 SUBCELLULAR LOCALISATION	40.03 cytoplasm
An12g09810	1.0232	0.816413	0.994093	0.946176	1.09001	0.486122	3.74924	3.47e-05	An00g11795_at	strong similarity to thermostable alcohol dehydrogenase adhT - Bacillus stearothermophilus				01 METABOLISM	01.05 C-compound and carbohydrate metabolism	01.05.01 C-compound and carbohydrate utilization	01.05.01.01 C-compound, carbohydrate catabolism	40 SUBCELLULAR LOCALISATION	40.03 cytoplasm
An13g03970	0.978708	0.893167	1.4197	0.0996227	3.65379	0.000264132	3.74903	2.71e-05	An00g04286_at	similarity to glutathione-dependent formaldehyde dehydrogenase FDH - Methylobacter marinus				01 METABOLISM	01.05 C-compound and carbohydrate metabolism	01.05.01 C-compound and carbohydrate utilization
An16g03700	0.907302	0.711057	1.14551	0.573613	1.85486	0.0256069	3.71425	5.82e-05	An00g06609_at	strong similarity to phospholipase B from patent US6146869-A - Aspergillus oryzae				01 METABOLISM	01.06 lipid, fatty-acid and isoprenoid metabolism	01.06.07 lipid, fatty-acid and isoprenoid utilization
An11g03260	1.36124	0.202407	1.66993	0.0363761	2.74264	0.00135213	3.71266	9.28e-05	An00g11025_at	strong similarity to short-chain dehydrogenase sou1 - Candida albicans				01 METABOLISM	01.05 C-compound and carbohydrate metabolism
An13g02060	1.22729	0.48062	1.21319	0.422736	1.86012	0.0434771	3.66942	0.000127556	An00g07760_at	strong similarity to cytochrome P450 monooxygenase TRI4 - Fusarium sporotrichioides				01 METABOLISM	01.06 lipid, fatty-acid and isoprenoid metabolism	01.06.01 lipid, fatty-acid and isoprenoid biosynthesis	01.06.01.07 isoprenoid biosynthesis	01.06.01.07.05 sesquiterpenes biosynthesis	11 CELL RESCUE, DEFENSE AND VIRULENCE	11.05 Disease, virulence and defense	11.05.05 virulence, disease factors	11.05.05.01 toxins
An01g10580	1.72363	0.0353422	2.3381	0.00166949	2.80588	0.000483506	3.6344	2.48e-05	An00g10883_at	strong similarity to ribonuclease T2 precursor rntB - Aspergillus oryzae				01 METABOLISM	01.03 nucleotide metabolism	01.03.16 polynucleotide degradation	01.03.16.01 RNA degradation
An03g00460	0.856622	0.0746723	1.02579	0.756223	1.59633	0.00169991	3.61917	1.61e-06	An00g11263_at	strong similarity to 6-hydroxy-D-nicotine oxidase 6-HDNO - Arthrobacter oxidans				01 METABOLISM	01.05 C-compound and carbohydrate metabolism	01.05.01 C-compound and carbohydrate utilization
An07g01290	1.15295	0.170288	1.22389	0.0443929	2.19961	6.77e-05	3.60472	1.8e-06	An00g12139_at	strong similarity to xylitol dehydrogenase xdh - Galactocandida mastotermitis				01 METABOLISM	01.05 C-compound and carbohydrate metabolism	01.05.01 C-compound and carbohydrate utilization	01.05.01.01 C-compound, carbohydrate catabolism	01.05.01.01.01 sugar, glucoside, polyol and carboxylate catabolism
An18g04040	0.85068	0.353851	0.786628	0.14938	1.16999	0.342096	3.60199	1.39e-05	An00g06011_at	similarity to alkaline phosphatase from patent WO9748416-A1 - Methanococcus igneus				01 METABOLISM	01.04 phosphate metabolism	01.04.01 phosphate utilization
An08g09850	1.02856	0.886612	1.2669	0.251549	2.60952	0.00115956	3.58932	1.17e-05	An00g10279_at	strong similarity to phosphate-repressible acid phosphatase precursor phoA - Penicillium chrysogenum				01 METABOLISM	01.04 phosphate metabolism	01.04.01 phosphate utilization
An16g01330	1.66287	0.0162525	1.58969	0.0197698	2.00866	0.00239154	3.54839	1.61e-05	An00g08640_at	strong similarity to high-affinity nicotinic acid permease Tna1 - Saccharomyces cerevisiae				01 METABOLISM	01.05 C-compound and carbohydrate metabolism	01.05.07 C-compound, carbohydrate transport	08 CELLULAR TRANSPORT AND TRANSPORT MECHANISMS	08.19 cellular import	67 TRANSPORT FACILITATION	67.07 C-compound and carbohydrate transporters	67.19 allantoin and allantoate transporters
An08g09870	1.39142	0.134678	1.55191	0.0499034	1.61706	0.0561502	3.4955	6.61e-05	An00g05187_at	similarity to methyltransferase CmcJ - Streptomyces clavuligerus				01 METABOLISM	01.20 secondary metabolism	01.20.37 biosynthesis of peptide derived compounds	01.20.37.05 biosynthesis of beta-lactams	11 CELL RESCUE, DEFENSE AND VIRULENCE	11.05 Disease, virulence and defense	11.05.03 defense related proteins
An16g06010	1.11231	0.215713	0.962302	0.602634	1.28074	0.0183877	3.4405	2.17e-07	An00g05453_at	similarity to phosphoglycerate mutase pgm - Zymomonas mobilis				01 METABOLISM	01.05 C-compound and carbohydrate metabolism	01.05.01 C-compound and carbohydrate utilization	02 ENERGY	02.01 glycolysis and gluconeogenesis	40 SUBCELLULAR LOCALISATION	40.03 cytoplasm
An13g01590	1.38149	0.187346	2.04143	0.00750641	2.5751	0.00195795	3.34219	0.000134843	An00g07657_at	strong similarity to cyanamide hydratase - Myrothecium verrucaria				01 METABOLISM	01.02 nitrogen and sulfur metabolism	01.02.01 nitrogen and sulfur utilization
An08g03740	1.22361	0.171616	1.34105	0.0410563	3.22649	0.000440407	3.29917	5.16e-06	An00g08081_at	strong similarity to enoyl reductase of the lovastatin biosynthesis lovC - Aspergillus terreus	SMURF_Cluster:30	PKS	An08g03790	01 METABOLISM	01.20 secondary metabolism	01.20.05 biosynthesis of acetic acid derivatives	01.20.05.11 biosynthesis of polyketides
An14g02720	0.987241	0.871996	1.10905	0.608136	1.79023	0.0173963	3.28829	4.95e-05	An00g09999_at	strong similarity to neutral amino acid permease mtr - Neurospora crassa				01 METABOLISM	01.01 amino acid metabolism	01.01.07 amino acid transport	08 CELLULAR TRANSPORT AND TRANSPORT MECHANISMS	08.19 cellular import	67 TRANSPORT FACILITATION	67.10 amino-acid transporters	67.50 transport mechanism	67.50.03 symporters	67.50.03.01 proton driven symporter
An02g04900	1.29997	0.162941	1.57496	0.00967249	2.1743	0.00114879	3.2619	2.6e-06	An00g00183_at	endopolygalacturonases pgaB - Aspergillus niger				01 METABOLISM	01.05 C-compound and carbohydrate metabolism	01.05.01 C-compound and carbohydrate utilization	01.05.01.01 C-compound, carbohydrate catabolism	01.05.01.01.01 sugar, glucoside, polyol and carboxylate catabolism
An04g00530	1.14362	0.0414754	1.07939	0.190337	1.19895	0.0246501	3.14174	5.65e-07	An00g10566_at	strong similarity to proline permease prnB - Aspergillus nidulans				01 METABOLISM	01.01 amino acid metabolism	01.01.07 amino acid transport	08 CELLULAR TRANSPORT AND TRANSPORT MECHANISMS	08.19 cellular import	67 TRANSPORT FACILITATION	67.10 amino-acid transporters
An09g03870	0.956736	0.840834	1.16778	0.419788	1.77525	0.0186086	3.0949	6.01e-05	An00g09730_at	strong similarity to mitochondrial aconitase hydroxylase Aco1 - Saccharomyces cerevisiae				01 METABOLISM	01.05 C-compound and carbohydrate metabolism	01.05.01 C-compound and carbohydrate utilization	02 ENERGY	02.10 tricarboxylic-acid pathway (citrate cycle, Krebs cycle, TCA cycle)	40 SUBCELLULAR LOCALISATION	40.03 cytoplasm	40.16 mitochondrion
An14g02890	0.96429	0.794793	1.29773	0.139876	1.34716	0.0856869	3.03618	3.51e-05	An00g06793_at	strong similarity to 5-oxoprostaglandin 13-reductase LTB4/PGR - Sus scrofa				01 METABOLISM	01.05 C-compound and carbohydrate metabolism	01.05.01 C-compound and carbohydrate utilization	01.05.01.01 C-compound, carbohydrate catabolism	01.20 secondary metabolism	01.20.50 catabolism of secondary metabolites
An11g02600	0.969951	0.748145	1.07664	0.437817	1.16852	0.146013	2.99005	5.04e-06	An00g10711_at	strong similarity to PT2/PHT4 Phosphate transporter - Arabidopsis thaliana				01 METABOLISM	01.04 phosphate metabolism	01.04.07 phosphate transport	08 CELLULAR TRANSPORT AND TRANSPORT MECHANISMS	08.19 cellular import	67 TRANSPORT FACILITATION	67.04 ion transporters	67.04.07 anion transporters (Cl, SO4, PO4, etc.)
An07g05900	1.01867	0.831878	1.19309	0.0671288	1.30361	0.029525	2.96621	0.000126885	An00g08328_at	strong similarity to fructosyl amino acid oxidase faoA - Aspergillus terreus				01 METABOLISM	01.01 amino acid metabolism	01.01.99 other amino acid metabolism activities	01.05 C-compound and carbohydrate metabolism	01.05.01 C-compound and carbohydrate utilization	01.05.01.01 C-compound, carbohydrate catabolism	01.20 secondary metabolism	01.20.50 catabolism of secondary metabolites
An16g06070	1.07528	0.670345	1.11447	0.569964	1.55098	0.0490643	2.95324	3.3e-05	An00g10571_at	strong similarity to prolyl aminopeptidase PIP - Bacillus coagulans				01 METABOLISM	01.01 amino acid metabolism	01.01.01 amino acid biosynthesis	01.01.01.01 assimilation of ammonia, biosynthesis of the glutamate group	01.01.01.01.02 biosynthesis of the glutamate group (proline, hydroxyprolin, arginine, glutamine, glutamate)	01.01.01.01.02.01 biosynthesis of proline	06 PROTEIN FATE (folding, modification, destination)	06.13 proteolytic degradation
An12g10060	1.04856	0.619594	1.24297	0.0519315	1.6278	0.0101806	2.89975	3.93e-06	An00g07314_at	strong similarity to breast tumour-associated protein 77 from patent DE19813839-A1 - Homo sapiens	SMURF_Cluster:53	NRPS-Like	An12g10090	01 METABOLISM	01.05 C-compound and carbohydrate metabolism	01.05.01 C-compound and carbohydrate utilization
An11g01100	1.04772	0.850048	1.26717	0.338759	2.17234	0.00629048	2.82828	0.00179211	An00g08622_at	strong similarity to high-affinity glucose transporter HGT1 - Kluyveromyces lactis [truncated ORF]				01 METABOLISM	01.05 C-compound and carbohydrate metabolism	01.05.07 C-compound, carbohydrate transport	08 CELLULAR TRANSPORT AND TRANSPORT MECHANISMS	08.19 cellular import	67 TRANSPORT FACILITATION	67.07 C-compound and carbohydrate transporters
An02g12420	0.994082	0.995139	0.936194	0.650434	1.19352	0.281289	2.79475	0.000169865	An00g11951_at	strong similarity to trifunctional C1-tetrahydrofolate synthase Ade3 - Saccharomyces cerevisiae [putative frameshift]				01 METABOLISM	01.01 amino acid metabolism	01.01.01 amino acid biosynthesis	01.03 nucleotide metabolism	01.03.01 purine nucleotide metabolism	01.07 metabolism of vitamins, cofactors, and prosthetic groups	01.07.01 biosynthesis of vitamins, cofactors, and prosthetic groups	04 TRANSCRIPTION	04.03 tRNA transcription	04.03.06 tRNA modification	40 SUBCELLULAR LOCALISATION	40.03 cytoplasm
An16g02990	0.953492	0.86764	0.980325	0.971141	1.29042	0.285127	2.75529	0.000898231	An00g10298_at	strong similarity to phosphoglycerate mutase pgm - Bacillus subtilis				01 METABOLISM	01.05 C-compound and carbohydrate metabolism	01.05.01 C-compound and carbohydrate utilization	01.05.01.01 C-compound, carbohydrate catabolism	01.05.01.01.01 sugar, glucoside, polyol and carboxylate catabolism	02 ENERGY	02.01 glycolysis and gluconeogenesis
An11g09780	1.51503	0.146718	2.02808	0.0251406	2.38415	0.00315686	2.75155	0.000468949	An00g06713_at	strong similarity to 3-phosphoadenylyl thiosulfotransferase sAT - Aspergillus terreus	Antismash_An11_c12	t1pks	No backbone information	01 METABOLISM	01.01 amino acid metabolism	01.01.01 amino acid biosynthesis	01.01.01.07 biosynthesis of the aspartate family	01.01.01.07.04 biosynthesis of methionine	01.01.01.11 biosynthesis of the cysteine-aromatic group	01.01.01.11.03 biosynthesis of cysteine	01.02 nitrogen and sulfur metabolism	01.02.01 nitrogen and sulfur utilization	01.02.01.13 assimilatory reduction of sulfur	01.02.04 regulation of nitrogen and sulphur utilization
An08g00300	1.26779	0.419178	1.68439	0.0602616	1.61555	0.100805	2.738	0.00115734	An00g08539_at	strong similarity to guanylate kinase Guk1 - Saccharomyces cerevisiae				01 METABOLISM	01.03 nucleotide metabolism	01.03.01 purine nucleotide metabolism
An11g06670	1.22923	0.376884	1.36564	0.15877	2.27459	0.00478276	2.73782	0.000724393	An00g11275_at	strong similarity to alpha subunit of assimilatory sulfite reductase Met10 - Saccharomyces cerevisiae				01 METABOLISM	01.01 amino acid metabolism	01.01.01 amino acid biosynthesis	01.01.01.11 biosynthesis of the cysteine-aromatic group	01.01.01.11.03 biosynthesis of cysteine	01.02 nitrogen and sulfur metabolism	01.02.01 nitrogen and sulfur utilization	01.02.01.13 assimilatory reduction of sulfur
An01g09260	0.834466	0.386408	0.864218	0.457399	1.03995	0.829348	2.73339	0.000150663	An00g06972_at	strong similarity to aldehyde dehydrogenase (NADP+) - Homo sapiens				01 METABOLISM	01.01 amino acid metabolism	01.01.01 amino acid biosynthesis	01.01.01.11 biosynthesis of the cysteine-aromatic group	01.01.01.11.09 biosynthesis of phenylalanine	01.01.01.11.11 biosynthesis of tyrosine	01.01.01.11.15 biosynthesis of histidine
An08g09090	1.19908	0.12317	1.38985	0.0204303	1.60605	0.0155401	2.71576	2.53e-05	An00g12740_at	similarity to hypothetical protein B11E5.130 - Neurospora crassa				01 METABOLISM	01.06 lipid, fatty-acid and isoprenoid metabolism	01.06.04 breakdown of lipids, fatty acids and isoprenoids
An11g03680	0.930224	0.717252	1.17024	0.411484	1.80694	0.0275602	2.71197	0.00134474	An00g07534_at	strong similarity to cinnamyl alcohol dehydrogenase CAD - Eucalyptus gunnii				01 METABOLISM	01.20 secondary metabolism	01.20.35 biosynthesis of secondary products derived from L-phenylalanine and L-tyrosine	01.20.35.01 biosynthesis of phenylpropanoids	01.20.35.01.03 biosynthesis of lignins
An05g01380	1.18108	0.331456	1.12986	0.274006	1.49896	0.00494713	2.71113	0.000894939	An00g06675_at	strong similarity to 2,5-dichloro-2,5-cyclohexadiene-1,4-diol dehydrogenase linX - Sphingomonas paucimobilis				01 METABOLISM	01.05 C-compound and carbohydrate metabolism	01.05.01 C-compound and carbohydrate utilization	01.05.01.01 C-compound, carbohydrate catabolism	01.05.01.01.07 aliphatic hydrocarbon catabolism
An01g11320	1.25942	0.278101	1.30393	0.212464	1.73324	0.0272974	2.6828	0.000140102	An00g04112_at	similarity to dopa decarboxylase 3 DDC3 from patent WO9960136-A1 - Aspergillus oryzae				01 METABOLISM	01.05 C-compound and carbohydrate metabolism	01.05.01 C-compound and carbohydrate utilization	01.05.01.01 C-compound, carbohydrate catabolism	01.20 secondary metabolism	01.20.17 biosynthesis of secondary products derived from primary amino acids	01.20.17.09 biosynthesis of alkaloids	01.20.35 biosynthesis of secondary products derived from L-phenylalanine and L-tyrosine	01.20.35.01 biosynthesis of phenylpropanoids
An13g00510	1.29724	0.0276965	1.36049	0.00911834	2.10663	0.00129143	2.6388	0.000795458	An00g08583_at	strong similarity to hexokinase 1 hxk1p - Schizosaccharomyces pombe				01 METABOLISM	01.05 C-compound and carbohydrate metabolism	01.05.01 C-compound and carbohydrate utilization	01.05.01.01 C-compound, carbohydrate catabolism	01.05.01.01.01 sugar, glucoside, polyol and carboxylate catabolism	02 ENERGY	02.01 glycolysis and gluconeogenesis	40 SUBCELLULAR LOCALISATION	40.03 cytoplasm
An13g00710	0.848265	0.298337	0.845064	0.300871	0.987693	0.853237	2.6314	0.000799784	An00g07628_at	strong similarity to copper amine oxidase AO-I - Aspergillus niger				01 METABOLISM	11 CELL RESCUE, DEFENSE AND VIRULENCE	11.07 detoxification	11.07.03 detoxification by modification
An02g07500	1.17645	0.432302	1.06749	0.755479	1.12903	0.641918	2.62904	0.000356045	An00g10926_at	strong similarity to saccharopine dehydrogenase LYS1 - Candida albicans				01 METABOLISM	01.01 amino acid metabolism	01.01.01 amino acid biosynthesis	01.01.01.07 biosynthesis of the aspartate family	01.01.01.07.06 biosynthesis of lysine	01.01.01.07.06.03 aminoadipic acid pathway	40 SUBCELLULAR LOCALISATION	40.03 cytoplasm
An01g05800	1.18578	0.42536	1.53975	0.0557266	2.23945	0.00412984	2.57695	0.000773848	An00g05121_at	similarity to lactone-specific esterase estf1 - Pseudomonas fluorescens				01 METABOLISM	01.05 C-compound and carbohydrate metabolism	01.05.01 C-compound and carbohydrate utilization
An02g04530	1.11624	0.66364	1.40308	0.159218	1.61083	0.0574962	2.55878	0.00050491	An00g07691_at	strong similarity to cyclopropane-fatty-acyl-phospholipid synthase - Escherichia coli				01 METABOLISM	01.06 lipid, fatty-acid and isoprenoid metabolism	01.06.01 lipid, fatty-acid and isoprenoid biosynthesis	01.06.01.01 phospholipid biosynthesis	01.06.01.05 fatty acid biosynthesis
An15g01840	0.968146	0.935479	1.13359	0.567797	1.28285	0.314772	2.55531	0.00194192	An00g10960_at	strong similarity to secoisolariciresinol dehydrogenase SMDEHY511 from patent WO9955846-A1 - Forsythia intermedia				01 METABOLISM	01.06 lipid, fatty-acid and isoprenoid metabolism	01.06.99 other lipid, fatty-acid and isoprenoid metabolism activities
An07g05520	1.16442	0.655823	1.4039	0.216245	1.93443	0.0100278	2.5498	0.000966269	An00g10123_at	strong similarity to O-methyltransferase B omtB - Aspergillus parasiticus				01 METABOLISM	01.20 secondary metabolism	01.20.05 biosynthesis of acetic acid derivatives	01.20.05.11 biosynthesis of polyketides	11 CELL RESCUE, DEFENSE AND VIRULENCE	11.05 Disease, virulence and defense	11.05.05 virulence, disease factors	11.05.05.01 toxins
An02g01730	0.810924	0.426905	0.958857	0.918489	1.4313	0.198954	2.5415	0.00212628	An00g11609_at	strong similarity to mitochondrial dicarboxylate transport protein Dtp - Saccharomyces cerevisiae				01 METABOLISM	01.05 C-compound and carbohydrate metabolism	01.05.07 C-compound, carbohydrate transport	08 CELLULAR TRANSPORT AND TRANSPORT MECHANISMS	08.04 mitochondrial transport	40 SUBCELLULAR LOCALISATION	40.16 mitochondrion	67 TRANSPORT FACILITATION	67.07 C-compound and carbohydrate transporters	67.07.03 C4-dicarboxylate transporter (e.g. malate, succinate, fumarate)	67.50 transport mechanism	67.50.05 antiporters
An01g12400	1.48337	0.136044	1.61251	0.0354796	1.60629	0.0623931	2.52661	0.00112179	An00g06745_at	strong similarity to 3-oxoacyl-(acyl-carrier-protein) reductase fabG - Bacillus subtilis				01 METABOLISM	01.06 lipid, fatty-acid and isoprenoid metabolism	01.06.01 lipid, fatty-acid and isoprenoid biosynthesis	01.06.01.05 fatty acid biosynthesis
An08g01740	1.1233	0.612894	1.21537	0.351634	1.65367	0.0723215	2.52642	0.00154151	An00g12062_at	strong similarity to uronate dehydrogenase from patent DE19604798-A1 - Saccharomyces cerevisiae				01 METABOLISM	01.05 C-compound and carbohydrate metabolism	01.05.01 C-compound and carbohydrate utilization	01.05.04 regulation of C-compound and carbohydrate utilization	01.07 metabolism of vitamins, cofactors, and prosthetic groups	01.07.01 biosynthesis of vitamins, cofactors, and prosthetic groups	01.20 secondary metabolism	01.20.01 metabolism of primary metabolic sugars derivatives	11 CELL RESCUE, DEFENSE AND VIRULENCE	11.01 stress response	40 SUBCELLULAR LOCALISATION	40.03 cytoplasm
An09g03210	1.11912	0.547824	1.19362	0.312022	1.58052	0.0704802	2.52516	0.000265858	An00g11582_at	strong similarity to isobutene-forming enzyme and benzoate 4-hydroxylase P450rm - Rhodotorula minuta				01 METABOLISM	01.01 amino acid metabolism	01.01.10 amino acid degradation (catabolism)	01.01.10.05 degradation of amino acids of the cysteine-aromatic group	01.01.10.05.05 degradation of phenylalanine
An03g06270	1.25364	0.343161	1.31948	0.24909	1.48233	0.122114	2.49557	0.000702471	An00g09491_at	strong similarity to isoamyl alcohol oxidase mreA - Aspergillus oryzae				01 METABOLISM	01.05 C-compound and carbohydrate metabolism
An01g14790	1.17026	0.384916	1.19884	0.312744	1.53857	0.0563755	2.49331	0.000499436	An00g10039_at	strong similarity to NodL - Rhizobium meliloti				01 METABOLISM	01.05 C-compound and carbohydrate metabolism	01.05.01 C-compound and carbohydrate utilization	01.20 secondary metabolism	01.20.01 metabolism of primary metabolic sugars derivatives	10 CELLULAR COMMUNICATION/SIGNAL TRANSDUCTION MECHANISM	10.05 transmembrane signal transduction
An01g14960	1.0326	0.741906	1.08499	0.207561	1.17965	0.0517037	2.48585	5.16e-07	An00g07157_at	strong similarity to asparaginase II Asp3 - Saccharomyces cerevisiae				01 METABOLISM	01.01 amino acid metabolism	01.01.10 amino acid degradation (catabolism)	01.01.10.03 degradation of amino acids of the aspartate group	01.01.10.03.02 degradation of asparagine	01.02 nitrogen and sulfur metabolism	01.02.01 nitrogen and sulfur utilization	40 SUBCELLULAR LOCALISATION	40.27 extracellular / secretion proteins
An04g09420	0.934867	0.615054	1.42737	0.13013	2.68844	0.000157858	2.48294	0.000542509	An00g09998_at	strong similarity to neutral amino acid permease mtr - Neurospora crassa	Antismash_An04_c7	t1pks	No backbone information	01 METABOLISM	01.01 amino acid metabolism	01.01.07 amino acid transport	08 CELLULAR TRANSPORT AND TRANSPORT MECHANISMS	08.19 cellular import	67 TRANSPORT FACILITATION	67.10 amino-acid transporters
An12g10380	1.24925	0.330448	1.81175	0.0146247	2.34548	0.00197956	2.47659	0.000479569	An00g07492_at	strong similarity to chitin synthase C chsC - Aspergillus fumigatus				01 METABOLISM	01.05 C-compound and carbohydrate metabolism	01.05.01 C-compound and carbohydrate utilization	01.05.01.03 C-compound, carbohydrate anabolism	01.05.01.03.02 polysaccharide biosynthesis
An15g04810	1.12314	0.653942	1.59514	0.0817885	2.00487	0.0226857	2.47301	0.00744975	An00g03764_at	similarity to alpha-1,3-mannosyltransferase Mnt2 - Saccharomyces cerevisiae				01 METABOLISM	01.05 C-compound and carbohydrate metabolism	01.05.01 C-compound and carbohydrate utilization	06 PROTEIN FATE (folding, modification, destination)	06.07 protein modification
An01g06110	1.13743	0.647132	1.10115	0.663648	1.33215	0.327443	2.46838	0.00127279	An00g08478_at	strong similarity to glycerol-3-phosphate dehydrogenase (NAD+) precursor Gpd1 - Saccharomyces cerevisiae				01 METABOLISM	01.05 C-compound and carbohydrate metabolism	01.05.01 C-compound and carbohydrate utilization	01.05.01.01 C-compound, carbohydrate catabolism	01.05.01.01.01 sugar, glucoside, polyol and carboxylate catabolism	10 CELLULAR COMMUNICATION/SIGNAL TRANSDUCTION MECHANISM	10.01 intracellular signalling	11 CELL RESCUE, DEFENSE AND VIRULENCE	11.01 stress response	40 SUBCELLULAR LOCALISATION	40.03 cytoplasm
An08g01370	0.970991	0.849671	1.11395	0.656794	1.54162	0.0903785	2.46619	0.00127497	An00g10165_at	strong similarity to Oxodicarboxylate carrier Odc2 - Saccharomyces cerevisiae				01 METABOLISM	01.05 C-compound and carbohydrate metabolism	01.05.07 C-compound, carbohydrate transport	08 CELLULAR TRANSPORT AND TRANSPORT MECHANISMS	08.04 mitochondrial transport	40 SUBCELLULAR LOCALISATION	40.16 mitochondrion	67 TRANSPORT FACILITATION	67.07 C-compound and carbohydrate transporters	67.07.99 other C-compound transporters	67.50 transport mechanism	67.50.05 antiporters
An16g06190	1.09722	0.696562	1.01129	0.966751	1.6404	0.0202785	2.46609	0.00610414	An00g08481_at	strong similarity to glycerophosphoinositol transporter Git1 - Saccharomyces cerevisiae				01 METABOLISM	01.06 lipid, fatty-acid and isoprenoid metabolism	01.06.13 lipid and fatty-acid transport	08 CELLULAR TRANSPORT AND TRANSPORT MECHANISMS	08.19 cellular import	67 TRANSPORT FACILITATION	67.13 lipid transporters
An17g02280	1.29513	0.22496	1.22399	0.351284	1.19345	0.419246	2.46583	0.000644132	An00g07162_at	strong similarity to aspartate kinase Hom3 - Saccharomyces cerevisiae				01 METABOLISM	01.01 amino acid metabolism	01.01.01 amino acid biosynthesis	01.01.10 amino acid degradation (catabolism)	01.01.10.01 degradation of amino acids of the glutamate group	01.01.10.03 degradation of amino acids of the aspartate group	01.01.10.03.02 degradation of asparagine
An18g04660	0.991942	0.961821	1.11377	0.475797	0.966802	0.812235	2.4655	0.00572399	An00g11124_at	strong similarity to sterol o-acyltransferase Sat1 - Saccharomyces cerevisiae				01 METABOLISM	01.06 lipid, fatty-acid and isoprenoid metabolism	01.06.01 lipid, fatty-acid and isoprenoid biosynthesis	01.06.01.07 isoprenoid biosynthesis	01.06.01.07.11 tetracyclic and pentacyclic triterpenes (cholesterin, steroids and hopanoids) biosynthesis	40 SUBCELLULAR LOCALISATION	40.07 endoplasmic reticulum
An08g09360	1.15533	0.132717	1.11918	0.306094	1.64647	0.000746271	2.45683	5.03e-06	An00g11075_at	strong similarity to sorbitol utilization protein sou2 - Candida albicans	SMURF_Cluster:32	NRPS-Like	An08g09220	01 METABOLISM	01.05 C-compound and carbohydrate metabolism	01.05.01 C-compound and carbohydrate utilization	01.05.01.03 C-compound, carbohydrate anabolism
An03g04510	1.40203	0.144848	1.53175	0.0688122	1.58101	0.102964	2.45068	0.000662524	An00g10095_at	strong similarity to Nudix (nucleoside diphosphate) hydrolase Ysa1 - Saccharomyces cerevisiae				01 METABOLISM	01.03 nucleotide metabolism	01.03.01 purine nucleotide metabolism
An01g01160	0.968042	0.876402	1.30647	0.110524	2.04379	0.00174152	2.43038	0.000297952	An00g05449_at	similarity to phosphinothricin N-acetyltransferase pat - Streptomyces viridochromogenes	Antismash_An01_c1	t1pks	No backbone information	01 METABOLISM	01.20 secondary metabolism	01.20.17 biosynthesis of secondary products derived from primary amino acids
An01g08640	1.0358	0.71701	0.976147	0.985968	1.27032	0.160758	2.42369	0.000459797	An00g08702_at	strong similarity to hydroxymethylbilane synthase Hem3 - Saccharomyces cerevisiae				01 METABOLISM	01.07 metabolism of vitamins, cofactors, and prosthetic groups	01.07.01 biosynthesis of vitamins, cofactors, and prosthetic groups	40 SUBCELLULAR LOCALISATION	40.03 cytoplasm
An03g05360	0.804505	0.138144	1.04545	0.785059	1.44142	0.04611	2.42248	0.000500233	An00g09995_at	strong similarity to neutral amino acid permease mtr - Neurospora crassa	SMURF_Cluster:16	PKS	An03g05440	01 METABOLISM	01.05 C-compound and carbohydrate metabolism	01.05.07 C-compound, carbohydrate transport	08 CELLULAR TRANSPORT AND TRANSPORT MECHANISMS	08.19 cellular import	67 TRANSPORT FACILITATION	67.10 amino-acid transporters
An05g01290	1.08301	0.742883	1.59832	0.0732117	2.03873	0.0158788	2.42053	0.00167679	An00g08590_at	strong similarity to hexose transporter Hxt3 - Saccharomyces cerevisiae				01 METABOLISM	01.05 C-compound and carbohydrate metabolism	01.05.07 C-compound, carbohydrate transport	08 CELLULAR TRANSPORT AND TRANSPORT MECHANISMS	08.19 cellular import	67 TRANSPORT FACILITATION	67.07 C-compound and carbohydrate transporters	67.07.99 other C-compound transporters	67.50 transport mechanism	67.50.01 uniporter
An01g10350	0.946499	0.746018	0.844701	0.42741	1.53837	0.0715553	2.40873	0.00028175	An00g10961_at	strong similarity to secreted beta-galactosidase lacA - Aspergillus niger				01 METABOLISM	01.05 C-compound and carbohydrate metabolism	01.05.01 C-compound and carbohydrate utilization	01.05.01.01 C-compound, carbohydrate catabolism	01.05.01.01.01 sugar, glucoside, polyol and carboxylate catabolism	01.20 secondary metabolism	01.20.01 metabolism of primary metabolic sugars derivatives	01.20.01.07 biosynthesis of glycosides	40 SUBCELLULAR LOCALISATION	40.27 extracellular / secretion proteins
An02g13900	1.3181	0.218576	1.47757	0.0630212	1.66906	0.0388218	2.40268	0.00121287	An00g05813_at	similarity to ribonuclease Rnh70 - Saccharomyces cerevisiae				01 METABOLISM	01.03 nucleotide metabolism	01.03.16 polynucleotide degradation	01.03.16.01 RNA degradation	03 CELL CYCLE AND DNA PROCESSING	03.01 DNA processing	03.01.03 DNA synthesis and replication	04 TRANSCRIPTION	04.05 mRNA transcription	04.05.05 mRNA processing (splicing, 5'-, 3'-end processing)	40 SUBCELLULAR LOCALISATION	40.10 nucleus
An02g12430	0.739731	0.30955	0.968607	0.9107	1.86692	0.0311586	2.4017	0.00178979	An00g09495_at	precursor of mitochondrial isocitrate dehydrogenase icdA - Aspergillus niger				01 METABOLISM	01.05 C-compound and carbohydrate metabolism	01.05.01 C-compound and carbohydrate utilization	01.05.01.01 C-compound, carbohydrate catabolism	01.05.01.01.01 sugar, glucoside, polyol and carboxylate catabolism	02 ENERGY	02.10 tricarboxylic-acid pathway (citrate cycle, Krebs cycle, TCA cycle)	40 SUBCELLULAR LOCALISATION	40.16 mitochondrion
An07g04190	1.07303	0.708428	1.10588	0.620248	1.48852	0.106324	2.378	0.000626277	An00g08015_at	strong similarity to dolichyl-diphosphooligosaccharide--protein glycosyltransferase 48kD chain DDOST - Gallus gallus				01 METABOLISM	01.05 C-compound and carbohydrate metabolism	01.05.01 C-compound and carbohydrate utilization	06 PROTEIN FATE (folding, modification, destination)	06.07 protein modification	06.07.02 modification with sugar residues (e.g. glycosylation)	40 SUBCELLULAR LOCALISATION	40.07 endoplasmic reticulum
An16g06120	1.02286	0.82857	1.12647	0.169851	1.165	0.108856	2.36218	8.94e-05	An00g08497_at	strong similarity to glycosylphosphatidylinositol-anchored beta(1-3)glucanosyltransferase gel3 - Aspergillus fumigatus				01 METABOLISM	01.05 C-compound and carbohydrate metabolism	01.05.01 C-compound and carbohydrate utilization	01.05.01.03 C-compound, carbohydrate anabolism	01.05.01.03.02 polysaccharide biosynthesis
An04g02800	1.1244	0.548525	1.28386	0.251978	1.33477	0.165717	2.35966	0.000403567	An00g11717_at	strong similarity to pyrroline-5-carboxylate reductase ProC - Pseudomonas aeruginosa				01 METABOLISM	01.01 amino acid metabolism	01.01.01 amino acid biosynthesis	01.01.01.01 assimilation of ammonia, biosynthesis of the glutamate group	01.01.01.01.02 biosynthesis of the glutamate group (proline, hydroxyprolin, arginine, glutamine, glutamate)	01.01.01.01.02.01 biosynthesis of proline
An08g04990	0.952992	0.818566	1.13109	0.557229	1.9587	0.027602	2.35826	0.00146302	An00g07393_at	strong similarity to carnitine acetyl transferase facC - Aspergillus nidulans				01 METABOLISM	01.06 lipid, fatty-acid and isoprenoid metabolism	01.06.01 lipid, fatty-acid and isoprenoid biosynthesis	40 SUBCELLULAR LOCALISATION	40.03 cytoplasm
An07g09800	1.09738	0.652471	1.10172	0.61636	1.3256	0.275445	2.35374	0.00318568	An00g10754_at	strong similarity to hypothetical polyphosphate synthase Vtc3 - Saccharomyces cerevisiae				01 METABOLISM	01.04 phosphate metabolism
An01g01080	1.21706	0.362451	1.43162	0.0866585	1.58568	0.0497261	2.33609	0.000643551	An00g10972_at	strong similarity to sepiapterin reductase SPR - Rattus norvegicus	SMURF_Cluster:1	PKS	An01g01130	01 METABOLISM	01.07 metabolism of vitamins, cofactors, and prosthetic groups	01.07.01 biosynthesis of vitamins, cofactors, and prosthetic groups	40 SUBCELLULAR LOCALISATION	40.03 cytoplasm
An10g00530	0.900441	0.556543	0.847126	0.37797	0.935202	0.727155	2.33461	0.00167143	An00g09942_at	strong similarity to myo-inositol-1-phosphate synthase INO1 - Arabidopsis thaliana				01 METABOLISM	01.05 C-compound and carbohydrate metabolism	01.05.01 C-compound and carbohydrate utilization	01.06 lipid, fatty-acid and isoprenoid metabolism	01.06.01 lipid, fatty-acid and isoprenoid biosynthesis	01.06.01.01 phospholipid biosynthesis	40 SUBCELLULAR LOCALISATION	40.03 cytoplasm
An12g07020	1.01551	0.998874	1.20837	0.564319	1.69092	0.0587965	2.32941	0.00417011	An00g08498_at	strong similarity to alpha-1,6-mannosyltransferase Hoc1 - Saccharomyces cerevisiae	Antismash_An12_c4	t1pks	No backbone information	01 METABOLISM	01.05 C-compound and carbohydrate metabolism	01.05.01 C-compound and carbohydrate utilization	06 PROTEIN FATE (folding, modification, destination)	06.07 protein modification	06.07.02 modification with sugar residues (e.g. glycosylation)	40 SUBCELLULAR LOCALISATION	40.08 Golgi
An03g05940	1.14967	0.521404	1.43433	0.136638	2.05213	0.00727374	2.32687	0.00705392	An00g08449_at	strong similarity to glutamine-fructose-6-phosphate transaminase Gfa1 - Saccharomyces cerevisiae	SMURF_Cluster:18	NRPS	An03g06010	01 METABOLISM	01.05 C-compound and carbohydrate metabolism	14 CELL FATE	14.04 cell differentiation	14.04.03 fungal cell differentiation	14.04.03.03 pheromone response, mating-type determination, sex-specific proteins	40 SUBCELLULAR LOCALISATION	40.03 cytoplasm
An15g06240	1.31796	0.39338	1.87849	0.116909	2.43662	0.00550594	2.32039	0.0237645	An00g06261_at	similarity to NADPH-protochlorophyllide oxidoreductase PorB - Hordeum vulgare				01 METABOLISM	01.07 metabolism of vitamins, cofactors, and prosthetic groups	01.07.01 biosynthesis of vitamins, cofactors, and prosthetic groups	01.20 secondary metabolism	01.20.19 biosynthesis of secondary products derived from glycine, L-serine and L-alanine	01.20.19.01 biosynthesis of porphyrins
An01g04260	1.15635	0.473949	1.11913	0.538698	0.882669	0.607978	2.31972	0.00163517	An00g07851_at	strong similarity to cytosine deaminase FCA1 - Candida albicans				01 METABOLISM	01.01 amino acid metabolism	01.01.01 amino acid biosynthesis
An16g08610	1.21041	0.287454	1.3914	0.0685046	2.0341	0.00254835	2.29924	0.000527404	An00g06477_at	similarity to trichothecene 3-O-acetyltransferase TRI101 - Fusarium sporotrichioides				01 METABOLISM	01.06 lipid, fatty-acid and isoprenoid metabolism	01.06.01 lipid, fatty-acid and isoprenoid biosynthesis	01.06.01.07 isoprenoid biosynthesis	01.06.01.07.05 sesquiterpenes biosynthesis	11 CELL RESCUE, DEFENSE AND VIRULENCE	11.05 Disease, virulence and defense	11.05.05 virulence, disease factors	11.05.05.01 toxins	11.07 detoxification	11.07.03 detoxification by modification
An04g01420	1.14199	0.487835	1.19612	0.355693	1.50117	0.0565519	2.29719	0.000599889	An00g11707_at	strong similarity to protein with DNase activity tatD - Escherichia coli				01 METABOLISM	01.03 nucleotide metabolism	01.03.16 polynucleotide degradation	01.03.16.03 DNA degradation
An04g05740	0.987827	0.941228	1.01765	0.919727	1.32761	0.131455	2.28744	0.000256987	An00g03834_at	similarity to arylamine N-acetyltransferase NAT1 - Homo sapiens				01 METABOLISM	01.20 secondary metabolism	01.20.50 catabolism of secondary metabolites	11 CELL RESCUE, DEFENSE AND VIRULENCE	11.07 detoxification	11.07.03 detoxification by modification
An15g07500	1.27741	0.339525	1.47301	0.0968084	1.29564	0.272756	2.27867	0.00302689	An00g10879_at	strong similarity to ribokinase rbsK - Escherichia coli	Antismash_An15_c4	nrps	No backbone information	01 METABOLISM	01.05 C-compound and carbohydrate metabolism	01.05.01 C-compound and carbohydrate utilization	01.05.01.01 C-compound, carbohydrate catabolism	01.05.01.01.01 sugar, glucoside, polyol and carboxylate catabolism
An18g04340	1.0442	0.825661	1.0626	0.758031	1.316	0.2388	2.27426	0.00267188	An00g11785_at	strong similarity to uridine nucleosidase Urh1 - Saccharomyces cerevisiae				01 METABOLISM	01.03 nucleotide metabolism	01.03.04 pyrimidine nucleotide metabolism
An11g05340	0.985159	0.898844	0.994918	0.970786	1.07963	0.647752	2.26513	0.00385472	An00g08325_at	strong similarity to fructosyl amine oxygen oxidoreductase - Aspergillus fumigatus				01 METABOLISM	01.20 secondary metabolism	01.20.17 biosynthesis of secondary products derived from primary amino acids
An12g02520	1.06319	0.573998	1.19914	0.105054	1.29499	0.0487732	2.24784	1.81e-05	An00g07557_at	strong similarity to clavulanic acid dehydrogenase from patent WO9503416-A - Streptomyces clavuligerus				01 METABOLISM	01.05 C-compound and carbohydrate metabolism	01.05.01 C-compound and carbohydrate utilization	01.06 lipid, fatty-acid and isoprenoid metabolism	01.06.01 lipid, fatty-acid and isoprenoid biosynthesis	01.06.01.07 isoprenoid biosynthesis	01.06.01.07.11 tetracyclic and pentacyclic triterpenes (cholesterin, steroids and hopanoids) biosynthesis	01.20 secondary metabolism	01.20.37 biosynthesis of peptide derived compounds	01.20.37.05 biosynthesis of beta-lactams
An01g11930	0.955217	0.73389	0.958672	0.754608	1.18689	0.259603	2.23456	0.000388988	An00g08655_at	strong similarity to histidinol-phosphate transaminase his3p - Schizosaccharomyces pombe				01 METABOLISM	01.01 amino acid metabolism	01.01.01 amino acid biosynthesis	01.01.01.11 biosynthesis of the cysteine-aromatic group	01.01.01.11.15 biosynthesis of histidine	01.01.04 regulation of amino acid metabolism	40 SUBCELLULAR LOCALISATION	40.03 cytoplasm
An02g03320	1.32274	0.158608	1.29837	0.193334	1.27978	0.299289	2.22871	0.00083127	An00g10238_at	strong similarity to peroxisomal acetyl-CoA C-acyltransferase POT1 - Yarrowia lipolytica				01 METABOLISM	01.01 amino acid metabolism	01.01.10 amino acid degradation (catabolism)	01.01.10.04 degradation of amino acids of the pyruvate family	01.01.10.04.02 degradation of valine	01.01.10.04.03 degradation of leucine	01.01.10.04.04 degradation of isoleucine	01.01.10.05 degradation of amino acids of the cysteine-aromatic group	01.01.10.05.05 degradation of phenylalanine	01.06 lipid, fatty-acid and isoprenoid metabolism	01.06.01 lipid, fatty-acid and isoprenoid biosynthesis	01.06.07 lipid, fatty-acid and isoprenoid utilization	02 ENERGY	02.25 oxidation of fatty acids	40 SUBCELLULAR LOCALISATION	40.19 peroxisome
An15g04600	1.03493	0.775194	1.44297	0.123376	2.12694	0.00758238	2.22621	0.00221089	An00g11183_at	strong similarity to sulfate permease SutB - Penicillium chrysogenum				01 METABOLISM	01.20 secondary metabolism	01.20.37 biosynthesis of peptide derived compounds	01.20.37.05 biosynthesis of beta-lactams	08 CELLULAR TRANSPORT AND TRANSPORT MECHANISMS	08.19 cellular import	13 REGULATION OF / INTERACTION WITH CELLULAR ENVIRONMENT	13.01 ionic homeostasis	13.01.03 homeostasis of anions	13.01.03.01 homeostasis of sulfates	67 TRANSPORT FACILITATION	67.04 ion transporters	67.04.07 anion transporters (Cl, SO4, PO4, etc.)
An18g06500	1.08201	0.676662	1.12756	0.48804	1.2291	0.374058	2.22387	0.000464366	An00g11656_at	strong similarity to phosphomannomutase Sec53 - Saccharomyces cerevisiae				01 METABOLISM	01.05 C-compound and carbohydrate metabolism	01.05.01 C-compound and carbohydrate utilization	06 PROTEIN FATE (folding, modification, destination)	06.01 protein folding and stabilization	06.04 protein targeting, sorting and translocation	06.07 protein modification	06.07.02 modification with sugar residues (e.g. glycosylation)	08 CELLULAR TRANSPORT AND TRANSPORT MECHANISMS	08.07 vesicular transport (Golgi network, etc.)	40 SUBCELLULAR LOCALISATION	40.07 endoplasmic reticulum
An01g09310	1.13261	0.533469	1.12632	0.547777	1.13661	0.542738	2.21644	0.00213788	An00g03872_at	similarity to beta-ketoacyl reductase rhlG - Pseudomonas aeruginosa				01 METABOLISM	01.06 lipid, fatty-acid and isoprenoid metabolism	01.06.01 lipid, fatty-acid and isoprenoid biosynthesis	01.06.01.05 fatty acid biosynthesis
An12g05970	1.03892	0.656451	1.09415	0.260421	1.18144	0.149297	2.20816	0.00139565	An00g10952_at	strong similarity to salicylate hydroxylase nahW - Pseudomonas stutzeri				01 METABOLISM	01.05 C-compound and carbohydrate metabolism	01.05.01 C-compound and carbohydrate utilization	01.05.01.01 C-compound, carbohydrate catabolism	01.05.01.01.09 aerobic aromate catabolism
An03g05050	0.794534	0.34876	1.50392	0.105678	2.09018	0.00833635	2.20616	0.00303384	An00g09553_at	strong similarity to levodione reductase lvr - Corynebacterium aquaticum	SMURF_Cluster:15	PKS	An03g05140	01 METABOLISM	01.05 C-compound and carbohydrate metabolism
An15g05120	1.01519	0.908932	1.1792	0.214832	1.30694	0.0932929	2.2053	0.000538429	An00g06010_at	similarity to alkaline ceramidase Ypc1 - Saccharomyces cerevisiae	SMURF_Cluster:62	PKS	An15g05090	01 METABOLISM	01.06 lipid, fatty-acid and isoprenoid metabolism	01.06.01 lipid, fatty-acid and isoprenoid biosynthesis	01.06.07 lipid, fatty-acid and isoprenoid utilization
An02g05540	1.04312	0.924005	1.26926	0.26671	1.42184	0.132008	2.2007	0.00197008	An00g09528_at	strong similarity to kynurenine/alpha-aminoadipate aminotransferase - Rattus norvegicus				01 METABOLISM	01.01 amino acid metabolism	01.01.10 amino acid degradation (catabolism)	01.01.10.03 degradation of amino acids of the aspartate group	01.01.10.03.05 degradation of lysine	01.01.10.05 degradation of amino acids of the cysteine-aromatic group	01.01.10.05.07 degradation of tryptophan	01.05 C-compound and carbohydrate metabolism	01.05.01 C-compound and carbohydrate utilization	01.05.01.03 C-compound, carbohydrate anabolism	01.07 metabolism of vitamins, cofactors, and prosthetic groups	01.07.04 utilization of vitamins, cofactors, and prosthetic groups	40 SUBCELLULAR LOCALISATION	40.03 cytoplasm
An11g09700	1.127	0.487717	1.14069	0.430638	1.24163	0.215667	2.19129	0.000604451	An00g05917_at	similarity to siroheme synthase cysG - Escherichia coli	Antismash_An11_c12	t1pks	No backbone information	01 METABOLISM	01.20 secondary metabolism	01.20.19 biosynthesis of secondary products derived from glycine, L-serine and L-alanine	01.20.19.01 biosynthesis of porphyrins	01.20.19.05 biosynthesis of cobalamins
An13g00440	0.993934	0.970732	1.14878	0.483957	1.32478	0.207505	2.18485	0.0027222	An00g12060_at	strong similarity to uridine-monophosphate kinase Ura6 - Saccharomyces cerevisiae				01 METABOLISM	01.03 nucleotide metabolism	01.03.04 pyrimidine nucleotide metabolism
An08g03800	1.24524	0.0820245	1.17402	0.163871	3.21826	0.00990505	2.18436	5.01e-05	An00g05837_at	similarity to saframycin Mx1 synthase safA - Myxococcus xanthus [truncated ORF]	SMURF_Cluster:30	PKS	An08g03790	01 METABOLISM	01.20 secondary metabolism	01.20.37 biosynthesis of peptide derived compounds	01.20.37.03 biosynthesis of peptide antibiotics
An13g03470	1.0836	0.548436	1.36294	0.0396794	1.51263	0.0232219	2.17824	8.57e-05	An00g04219_at	similarity to flavin monooxygenase fccC from patent WO200004158-A2 - Bacterium 2412.1				01 METABOLISM	01.05 C-compound and carbohydrate metabolism	01.05.01 C-compound and carbohydrate utilization	01.20 secondary metabolism
An11g08290	1.16151	0.327675	1.21152	0.239491	1.91658	0.00399164	2.17276	0.000932627	An00g05462_at	similarity to ferulic acid hydroxylase FAH from patent CA2270417-A1 - Brassica napus				01 METABOLISM	01.05 C-compound and carbohydrate metabolism	01.05.01 C-compound and carbohydrate utilization	01.20 secondary metabolism
An16g01920	1.15137	0.35315	1.24592	0.130168	1.38269	0.0479836	2.16017	0.000108611	An00g08360_at	strong similarity to GABA permease gabA - Aspergillus nidulans				01 METABOLISM	01.01 amino acid metabolism	01.01.07 amino acid transport	01.02 nitrogen and sulfur metabolism	01.02.01 nitrogen and sulfur utilization	08 CELLULAR TRANSPORT AND TRANSPORT MECHANISMS	08.19 cellular import	67 TRANSPORT FACILITATION	67.10 amino-acid transporters
An16g07180	1.0177	0.803756	1.10786	0.120942	1.2172	0.017856	2.15423	2.32e-06	An00g12100_at	strong similarity to vanillin dehydrogenase VDH from patent EP0845532 - Unclassified organism				01 METABOLISM	01.05 C-compound and carbohydrate metabolism
An16g03880	1.23666	0.307631	1.27323	0.214038	1.17412	0.444284	2.1479	0.00245245	An00g06257_at	similarity to multifunctional folic acid synthesis protein Fas - Pneumocystis carinii				01 METABOLISM	01.07 metabolism of vitamins, cofactors, and prosthetic groups	01.07.01 biosynthesis of vitamins, cofactors, and prosthetic groups
An02g03510	1.22406	0.486995	1.54536	0.0602651	1.75258	0.0500772	2.14401	0.00320022	An00g03832_at	similarity to arylalkylamine N-acetyltransferase AANAT1 - Esox lucius				01 METABOLISM	01.05 C-compound and carbohydrate metabolism	01.05.01 C-compound and carbohydrate utilization	01.20 secondary metabolism
An02g00890	1.08955	0.66501	1.03417	0.856718	1.07879	0.780372	2.13887	0.000828877	An00g10320_at	strong similarity to phosphoserine transaminase Ser1 - Saccharomyces cerevisiae	SMURF_Cluster:6	NRPS-Like	An02g00840	01 METABOLISM	01.01 amino acid metabolism	01.01.01 amino acid biosynthesis	01.07 metabolism of vitamins, cofactors, and prosthetic groups	01.07.01 biosynthesis of vitamins, cofactors, and prosthetic groups
An11g09510	1.1822	0.463816	1.06794	0.8671	1.14718	0.614415	2.13099	0.00081702	An00g07167_at	strong similarity to aspartate-semialdehyde dehydrogenase Hom2 - Saccharomyces cerevisiae				01 METABOLISM	01.01 amino acid metabolism	01.01.01 amino acid biosynthesis	01.01.01.07 biosynthesis of the aspartate family	01.01.01.07.03 biosynthesis of threonine	01.01.01.07.04 biosynthesis of methionine
An09g04990	0.912218	0.481776	1.03643	0.786487	1.213	0.217921	2.11057	0.000518086	An00g06847_at	strong similarity to acetamidase amdS - Aspergillus nidulans	SMURF_Cluster:38	NRPS-Like	An09g05110	01 METABOLISM	01.01 amino acid metabolism	01.01.10 amino acid degradation (catabolism)	01.02 nitrogen and sulfur metabolism	01.02.01 nitrogen and sulfur utilization	01.05 C-compound and carbohydrate metabolism	01.05.01 C-compound and carbohydrate utilization	01.05.01.01 C-compound, carbohydrate catabolism
An01g11180	0.938009	0.707421	1.14367	0.476795	1.41885	0.071913	2.10957	0.0013731	An00g06002_at	similarity to 6-hydroxy-D-nicotine oxidase 6-HDNO - Arthrobacter oxidans				01 METABOLISM	01.05 C-compound and carbohydrate metabolism	01.05.01 C-compound and carbohydrate utilization
An08g10830	1.14421	0.19324	1.14536	0.191212	1.17701	0.151045	2.10493	6.34e-05	An00g08403_at	strong similarity to geranylgeranyl pyrophosphate synthase GGPPS - Gibberella fujikuroi	Antismash_An08_c7	terpene	No backbone information	01 METABOLISM	01.06 lipid, fatty-acid and isoprenoid metabolism	01.06.01 lipid, fatty-acid and isoprenoid biosynthesis	01.06.01.07 isoprenoid biosynthesis	01.06.01.07.11 tetracyclic and pentacyclic triterpenes (cholesterin, steroids and hopanoids) biosynthesis
An11g02040	0.931191	0.750511	1.00973	0.932416	1.32586	0.179344	2.10129	0.000486052	An00g10295_at	strong similarity to phosphogluconate dehydrogenase Gnd1 - Saccharomyces cerevisiae				01 METABOLISM	01.05 C-compound and carbohydrate metabolism	01.05.01 C-compound and carbohydrate utilization	02 ENERGY	02.07 pentose-phosphate pathway	02.07.01 pentose-phosphate pathway oxidative branch
An03g00130	0.608924	0.708657	0.413045	0.396647	1.03451	0.356878	2.09965	0.0274162	An00g08231_at	strong similarity to FAD-dependent L-sorbose dehydrogenase SDH - Gluconobacter oxydans				01 METABOLISM	01.05 C-compound and carbohydrate metabolism	01.05.01 C-compound and carbohydrate utilization	01.05.01.01 C-compound, carbohydrate catabolism	01.05.01.01.01 sugar, glucoside, polyol and carboxylate catabolism
An17g02330	1.18879	0.353419	1.34414	0.10879	1.30795	0.217257	2.09598	0.000580409	An00g10296_at	strong similarity to phosphoglycerate dehydrogenase serA - Escherichia coli				01 METABOLISM	01.01 amino acid metabolism	01.01.01 amino acid biosynthesis	01.01.01.11 biosynthesis of the cysteine-aromatic group	01.01.01.11.01 biosynthesis of serine	01.05 C-compound and carbohydrate metabolism	01.05.01 C-compound and carbohydrate utilization
An02g01790	1.12757	0.699504	1.53037	0.0896777	1.78486	0.0260107	2.08967	0.00115729	An00g07915_at	strong similarity to diadenosine 5,5-P1,P6-hexaphosphate hydrolase aps1p - Schizosaccharomyces pombe				01 METABOLISM	01.03 nucleotide metabolism	01.03.99 other nucleotide-metabolism activities	10 CELLULAR COMMUNICATION/SIGNAL TRANSDUCTION MECHANISM	10.01 intracellular signalling	10.01.01 unspecified signal transduction	10.01.09 second messenger mediated signal transduction
An10g00570	1.04811	0.666898	1.09562	0.19434	1.15465	0.0856094	2.08881	2.78e-06	An00g06953_at	strong similarity to alcohol dehydrogenase ADH from patent EP0845532 - Unclassified organism	SMURF_Cluster:41	PKS-Like	An10g00630	01 METABOLISM	01.05 C-compound and carbohydrate metabolism	01.05.01 C-compound and carbohydrate utilization
An15g03940	1.18218	0.518255	1.49169	0.104654	1.96396	0.00539272	2.08304	0.000883803	An00g09855_at	strong similarity to monosaccharide transporter AmMst-1 - Amanita muscaria				01 METABOLISM	01.05 C-compound and carbohydrate metabolism	01.05.07 C-compound, carbohydrate transport	08 CELLULAR TRANSPORT AND TRANSPORT MECHANISMS	08.19 cellular import	67 TRANSPORT FACILITATION	67.07 C-compound and carbohydrate transporters
An09g05080	1.08734	0.666839	1.33613	0.150914	1.50163	0.0666321	2.07769	0.00240782	An00g03827_at	similarity to aromatic aminotransferase I Aro8 - Saccharomyces cerevisiae	SMURF_Cluster:38	NRPS-Like	An09g05110	01 METABOLISM	01.01 amino acid metabolism	01.01.01 amino acid biosynthesis	01.01.01.11 biosynthesis of the cysteine-aromatic group	01.01.01.11.09 biosynthesis of phenylalanine	01.01.01.11.11 biosynthesis of tyrosine	01.01.10 amino acid degradation (catabolism)	01.01.10.05 degradation of amino acids of the cysteine-aromatic group	01.01.10.05.05 degradation of phenylalanine	01.01.10.05.06 degradation of tyrosine
An11g03740	1.15334	0.322702	1.22018	0.209452	1.25469	0.235855	2.07407	0.000874221	An00g09489_at	strong similarity to isoamyl alcohol oxidase mreA - Aspergillus oryzae	SMURF_Cluster:44	PKS	An11g03920	01 METABOLISM	01.01 amino acid metabolism	01.05 C-compound and carbohydrate metabolism	01.05.01 C-compound and carbohydrate utilization
An15g05770	1.24239	0.28212	1.28985	0.160918	1.53101	0.0494886	2.07194	0.0005767	An00g09413_at	strong similarity to hypothetical sulphite reductase SPAC4C5.05c - Schizosaccharomyces pombe				01 METABOLISM	01.02 nitrogen and sulfur metabolism	01.02.01 nitrogen and sulfur utilization	01.02.01.13 assimilatory reduction of sulfur	67 TRANSPORT FACILITATION	67.15 electron / hydrogen carrier
An07g08360	1.17097	0.439202	1.29278	0.273334	1.44449	0.182285	2.07021	0.00833531	An00g05742_at	similarity to pyrazinamidase/nicotinamidase pncA - Escherichia coli				01 METABOLISM	01.03 nucleotide metabolism	01.03.04 pyrimidine nucleotide metabolism
An02g03490	0.961549	0.785098	1.0345	0.724059	1.0539	0.634715	2.07019	0.000292156	An00g10162_at	strong similarity to hypothetical oxidoreductase mll4186 - Mesorhizobium loti				01 METABOLISM	01.05 C-compound and carbohydrate metabolism	01.05.01 C-compound and carbohydrate utilization
An12g03670	1.05222	0.721864	1.06431	0.639174	1.3185	0.0965968	2.06953	0.000251118	An00g09652_at	strong similarity to maltose O-acetyltransferase maa - Escherichia coli				01 METABOLISM	01.05 C-compound and carbohydrate metabolism	01.05.01 C-compound and carbohydrate utilization
An02g07430	0.974252	0.900777	1.22224	0.497251	1.18822	0.585315	2.06652	0.00713933	An00g08679_at	strong similarity to homoserine dehydrogenase YJR139c - Saccharomyces cerevisiae				01 METABOLISM	01.01 amino acid metabolism	01.01.01 amino acid biosynthesis	01.01.01.07 biosynthesis of the aspartate family	01.01.01.07.03 biosynthesis of threonine	01.01.01.07.04 biosynthesis of methionine	01.01.01.15 biosynthesis of the pyruvate family (alanine, isoleucine, leucine, valine) and D-alanine	01.01.01.15.02 biosynthesis of isoleucine
An03g05740	0.847962	0.495117	0.941374	0.834397	0.985648	0.994863	2.06465	0.00581281	An00g03941_at	similarity to cellulose synthase protein from patent JP11127867-A - Acetobacter xylinum	SMURF_Cluster:17	NRPS-Like	An03g05680	01 METABOLISM	01.05 C-compound and carbohydrate metabolism	01.05.01 C-compound and carbohydrate utilization	01.05.01.03 C-compound, carbohydrate anabolism	01.05.01.03.02 polysaccharide biosynthesis
An01g13920	0.952151	0.853808	0.950918	0.849391	1.13567	0.626297	2.06377	0.00563663	An00g06928_at	strong similarity to adenylosuccinate synthase ade2p - Schizosaccharomyces pombe				01 METABOLISM	01.01 amino acid metabolism	01.03 nucleotide metabolism	01.03.01 purine nucleotide metabolism	40 SUBCELLULAR LOCALISATION	40.10 nucleus
An11g06230	1.18748	0.173044	1.33935	0.0633647	1.45935	0.0231651	2.06311	0.000214334	An00g05398_at	similarity to oxidoreductase from patent WO0100844 - Corynebacterium glutamicum	Antismash_An11_c9	terpene	No backbone information	01 METABOLISM	01.05 C-compound and carbohydrate metabolism	01.05.01 C-compound and carbohydrate utilization
An03g00190	1.10302	0.323967	1.24285	0.0629907	1.23167	0.0684025	2.04605	9.05e-05	An00g12169_at	pectin lyase pelB - Aspergillus niger				01 METABOLISM	01.05 C-compound and carbohydrate metabolism	01.05.01 C-compound and carbohydrate utilization	01.05.01.01 C-compound, carbohydrate catabolism	01.05.01.01.01 sugar, glucoside, polyol and carboxylate catabolism
An12g00760	1.13484	0.433988	1.18931	0.182685	1.22581	0.198043	2.04223	0.000448214	An00g10528_at	strong similarity to hypothetical nicotinate phosphoribosyltransferase Npt1 - Saccharomyces cerevisiae				01 METABOLISM	01.07 metabolism of vitamins, cofactors, and prosthetic groups	01.07.01 biosynthesis of vitamins, cofactors, and prosthetic groups
An02g10750	1.12723	0.570316	1.26978	0.245999	1.38707	0.127711	2.03641	0.00187643	An00g07698_at	strong similarity to cysteine synthase cysB - Aspergillus nidulans				01 METABOLISM	01.01 amino acid metabolism	01.01.01 amino acid biosynthesis	01.01.01.11 biosynthesis of the cysteine-aromatic group	01.01.01.11.03 biosynthesis of cysteine	01.02 nitrogen and sulfur metabolism	01.02.01 nitrogen and sulfur utilization	40 SUBCELLULAR LOCALISATION	40.16 mitochondrion
An13g01120	1.20612	0.323265	1.37075	0.222245	1.24518	0.176958	2.03515	0.000133061	An00g09971_at	strong similarity to NADP-dependent leukotriene B4 12-hydroxydehydrogenase LB4D - Homo sapiens				01 METABOLISM	01.05 C-compound and carbohydrate metabolism	01.05.01 C-compound and carbohydrate utilization
An15g02490	1.00991	0.952355	1.02738	0.889498	1.14185	0.546248	2.02334	0.00556616	An00g03626_at	similarity to 3-isopropylmalate dehydrogenase leuB - Sulfolobus sp.				01 METABOLISM	01.01 amino acid metabolism	01.01.01 amino acid biosynthesis	01.01.01.15 biosynthesis of the pyruvate family (alanine, isoleucine, leucine, valine) and D-alanine
An07g00780	1.08535	0.688749	1.15173	0.524644	1.21686	0.352638	2.01723	0.00827241	An00g09837_at	strong similarity to monocarboxylate transporter 2 hMCT2 - Homo sapiens	Antismash_An07_c1	terpene	No backbone information	01 METABOLISM	01.05 C-compound and carbohydrate metabolism	01.05.07 C-compound, carbohydrate transport	08 CELLULAR TRANSPORT AND TRANSPORT MECHANISMS	08.19 cellular import	67 TRANSPORT FACILITATION	67.07 C-compound and carbohydrate transporters
An15g01420	1.01375	0.917664	1.01257	0.939202	1.28454	0.272716	2.0071	0.00649864	An00g11392_at	strong similarity to glucosidase I Cwh41 - Saccharomyces cerevisiae				01 METABOLISM	01.05 C-compound and carbohydrate metabolism	01.05.01 C-compound and carbohydrate utilization	06 PROTEIN FATE (folding, modification, destination)	06.04 protein targeting, sorting and translocation	06.07 protein modification	06.07.02 modification with sugar residues (e.g. glycosylation)	40 SUBCELLULAR LOCALISATION	40.07 endoplasmic reticulum
An07g07160	0.916402	0.641985	0.974627	0.96057	1.18752	0.377438	2.00049	0.00107362	An00g04236_at	similarity to formaldehyde dismutase fdm - Pseudomonas putida				01 METABOLISM	01.05 C-compound and carbohydrate metabolism	01.05.01 C-compound and carbohydrate utilization	01.05.01.01 C-compound, carbohydrate catabolism
An11g01410	0.828332	0.205167	0.964582	0.792813	1.29598	0.165095	2.00028	0.00167104	An00g03847_at	similarity to atrazine chlorohydrolase atzA - Pseudomonas sp.				01 METABOLISM	01.05 C-compound and carbohydrate metabolism	01.05.01 C-compound and carbohydrate utilization	01.05.01.01 C-compound, carbohydrate catabolism
An13g01350	1.04879	0.465511	0.987022	0.836245	1.19971	0.0377142	1.99205	3.08e-05	An00g07745_at	strong similarity to cytochrome P450 monooxygenase TRI11 - Fusarium sporotrichioides				01 METABOLISM	01.06 lipid, fatty-acid and isoprenoid metabolism	01.06.01 lipid, fatty-acid and isoprenoid biosynthesis	01.06.01.05 fatty acid biosynthesis	01.06.01.07 isoprenoid biosynthesis	01.06.01.07.05 sesquiterpenes biosynthesis	11 CELL RESCUE, DEFENSE AND VIRULENCE	11.05 Disease, virulence and defense	11.05.05 virulence, disease factors	11.05.05.01 toxins
An04g04390	1.10267	0.670789	1.17924	0.419156	1.43426	0.156729	1.99032	0.0048751	An00g05459_at	similarity to phthalate ester hydrolase pehA - Arthrobacter keyseri	SMURF_Cluster:21	PKS	An04g04340	01 METABOLISM	01.05 C-compound and carbohydrate metabolism	01.05.01 C-compound and carbohydrate utilization	01.20 secondary metabolism
An01g03740	1.32139	0.224732	1.50517	0.0727665	1.70001	0.0333056	1.98843	0.00414564	An00g00176_at	D-xylose reductase xyrA - Aspergillus niger				01 METABOLISM	01.05 C-compound and carbohydrate metabolism	01.05.01 C-compound and carbohydrate utilization	01.05.01.01 C-compound, carbohydrate catabolism	01.05.01.01.01 sugar, glucoside, polyol and carboxylate catabolism	11 CELL RESCUE, DEFENSE AND VIRULENCE	11.10 degradation of foreign (exogenous) compounds	11.10.07 degradation of foreign (exogenous) polysaccharides
An02g13740	1.0397	0.874252	1.19933	0.448356	1.35092	0.226953	1.98004	0.0066654	An00g08502_at	strong similarity to Gly-X carboxypeptidase precursor Yscs - Saccharomyces cerevisiae				01 METABOLISM	01.02 nitrogen and sulfur metabolism	01.02.01 nitrogen and sulfur utilization	06 PROTEIN FATE (folding, modification, destination)	06.13 proteolytic degradation	06.13.04 lysosomal and vacuolar degradation	06.13.04.02 vacuolar degradation	40 SUBCELLULAR LOCALISATION	40.25 vacuole or lysosome
An12g02360	0.997141	0.950042	0.964353	0.676316	0.924331	0.379005	1.97649	0.00155385	An00g06081_at	similarity to hippurate hydrolase HipO - Campylobacter jejuni				01 METABOLISM	01.01 amino acid metabolism	01.01.10 amino acid degradation (catabolism)	01.01.10.05 degradation of amino acids of the cysteine-aromatic group	01.01.10.05.05 degradation of phenylalanine
An12g01260	1.121	0.290216	1.16455	0.195777	1.58643	0.022116	1.97319	0.000103979	An00g10023_at	strong similarity to nitrilase NIT1 - Arabidopsis thaliana				01 METABOLISM	01.01 amino acid metabolism	01.01.01 amino acid biosynthesis	01.01.01.11 biosynthesis of the cysteine-aromatic group	01.01.01.11.13 biosynthesis of tryptophan	01.01.10 amino acid degradation (catabolism)	01.01.10.05 degradation of amino acids of the cysteine-aromatic group	01.01.10.05.07 degradation of tryptophan	01.02 nitrogen and sulfur metabolism
An07g10100	0.834525	0.430963	1.05645	0.749149	1.60169	0.0439396	1.97212	0.00333573	An00g06925_at	strong similarity to adenylate kinase Adk1 - Saccharomyces cerevisiae				01 METABOLISM	01.03 nucleotide metabolism	01.03.01 purine nucleotide metabolism	02 ENERGY	02.99 other energy generation activities	40 SUBCELLULAR LOCALISATION	40.03 cytoplasm
An01g00050	1.4551	0.171997	1.29182	0.284191	1.2299	0.527877	1.96931	0.0184026	An00g04204_at	similarity to fatty-acyl-CoA synthase beta chain Fas1 - Saccharomyces cerevisiae [truncated ORF]				01 METABOLISM	01.06 lipid, fatty-acid and isoprenoid metabolism	01.06.01 lipid, fatty-acid and isoprenoid biosynthesis	01.06.01.05 fatty acid biosynthesis	40 SUBCELLULAR LOCALISATION	40.03 cytoplasm
An16g02770	1.01442	0.939314	1.09141	0.64562	1.35551	0.14275	1.96142	0.00258951	An00g10615_at	strong similarity to protein fragment SEQ ID NO:50033 from patent EP1033405-A2 - Arabidopsis thaliana				01 METABOLISM	01.20 secondary metabolism
An16g07400	1.09926	0.582897	1.1636	0.397424	1.20251	0.371697	1.94695	0.00452466	An00g09962_at	strong similarity to NAD-dependent 5,10-methylenetetrahydrafolate dehydrogenase Mtd1 - Saccharomyces cerevisiae				01 METABOLISM	01.03 nucleotide metabolism	01.03.01 purine nucleotide metabolism	01.05 C-compound and carbohydrate metabolism	01.05.01 C-compound and carbohydrate utilization	40 SUBCELLULAR LOCALISATION	40.03 cytoplasm
An01g14780	1.04065	0.535126	1.15418	0.0373899	1.0619	0.276858	1.94625	7.75e-06	An00g06952_at	strong similarity to alcohol dehydrogenase ADH from patent EP0845532 - Unclassified organism				01 METABOLISM	01.05 C-compound and carbohydrate metabolism	01.05.01 C-compound and carbohydrate utilization
An15g02000	1.0376	0.882578	1.04636	0.922968	1.28986	0.357639	1.93484	0.00602789	An00g07300_at	strong similarity to biotin synthase Bio2 - Saccharomyces cerevisiae				01 METABOLISM	01.07 metabolism of vitamins, cofactors, and prosthetic groups	01.07.01 biosynthesis of vitamins, cofactors, and prosthetic groups
An02g10320	1.58101	0.0173093	2.05628	0.000705027	1.98526	0.00289667	1.92804	0.00116273	An00g10038_at	strong similarity to protein nmt1 - Aspergillus parasiticus				01 METABOLISM	01.03 nucleotide metabolism	01.03.04 pyrimidine nucleotide metabolism	01.07 metabolism of vitamins, cofactors, and prosthetic groups	01.07.01 biosynthesis of vitamins, cofactors, and prosthetic groups
An09g00420	1.07661	0.4204	1.10503	0.310644	1.18465	0.127282	1.9279	0.0010492	An00g03606_at	similarity to 2-haloacid halidohydrolase IVa - Burkholderia cepacia	SMURF_Cluster:34	NRPS	An09g00520	01 METABOLISM	01.05 C-compound and carbohydrate metabolism	01.05.01 C-compound and carbohydrate utilization
An08g09700	1.08416	0.396663	1.11207	0.147765	1.22794	0.0281718	1.92263	0.000536664	An00g10055_at	strong similarity to norsolorinic acid reductase norA - Aspergillus parasiticus				01 METABOLISM	01.20 secondary metabolism	01.20.05 biosynthesis of acetic acid derivatives	01.20.05.11 biosynthesis of polyketides	11 CELL RESCUE, DEFENSE AND VIRULENCE	11.05 Disease, virulence and defense	11.05.05 virulence, disease factors	11.05.05.01 toxins
An07g07380	1.03087	0.830806	1.32572	0.157179	1.42788	0.0999049	1.91679	0.00671553	An00g10722_at	strong similarity to cytosine/purine permease Fcy2 - Saccharomyces cerevisiae				01 METABOLISM	01.03 nucleotide metabolism	01.03.19 nucleotide transport	08 CELLULAR TRANSPORT AND TRANSPORT MECHANISMS	08.19 cellular import	67 TRANSPORT FACILITATION	67.16 nucleotide transporters
An16g01880	1.1234	0.615554	1.0749	0.682951	2.17086	0.0548843	1.91441	0.021134	An00g09618_at	strong similarity to lysophospholipase - Aspergillus foetidus				01 METABOLISM	01.06 lipid, fatty-acid and isoprenoid metabolism	01.06.04 breakdown of lipids, fatty acids and isoprenoids
An06g00660	0.887488	0.532449	0.856589	0.392202	0.885377	0.5317	1.90338	0.0105493	An00g06791_at	strong similarity to ATP-hydrolyzing 5-oxoprolinase - Rattus norvegicus [truncated ORF]				01 METABOLISM	01.01 amino acid metabolism	01.01.01 amino acid biosynthesis	01.01.01.01 assimilation of ammonia, biosynthesis of the glutamate group	01.01.01.01.02 biosynthesis of the glutamate group (proline, hydroxyprolin, arginine, glutamine, glutamate)	01.01.01.01.02.05 biosynthesis of glutamate
An13g01080	0.977709	0.907369	1.02844	0.887348	1.04314	0.83742	1.9026	0.00655012	An00g07187_at	strong similarity to ATP phosphoribosyltransferase his1p - Schizosaccharomyces pombe [putative sequencing error]				01 METABOLISM	01.01 amino acid metabolism	01.01.01 amino acid biosynthesis	01.01.01.11 biosynthesis of the cysteine-aromatic group	01.01.01.11.15 biosynthesis of histidine	01.01.04 regulation of amino acid metabolism	01.03 nucleotide metabolism	01.03.01 purine nucleotide metabolism	01.04 phosphate metabolism	01.05 C-compound and carbohydrate metabolism	01.05.01 C-compound and carbohydrate utilization	01.20 secondary metabolism	01.20.01 metabolism of primary metabolic sugars derivatives	01.20.01.07 biosynthesis of glycosides
An02g13440	1.09202	0.304185	1.02982	0.754646	1.14143	0.125995	1.89792	4.26e-05	An00g09570_at	strong similarity to lipase LipP - Pseudomonas sp.				01 METABOLISM	01.06 lipid, fatty-acid and isoprenoid metabolism	01.06.04 breakdown of lipids, fatty acids and isoprenoids
An05g02390	1.20802	0.356761	1.28259	0.331745	1.55491	0.144326	1.89747	0.0114523	An00g03657_at	similarity to 6-hydroxy-D-nicotine oxidase 6-HDNO - Arthrobacter oxidans				01 METABOLISM
An04g05490	0.718886	0.136722	0.924628	0.716988	1.39417	0.175643	1.89731	0.006709	An00g10608_at	strong similarity to protein fragment SEQ ID NO:4306 from patent EP1033405-A2 - Arabidopsis thaliana	Antismash_An04_c3	other	No backbone information	01 METABOLISM	01.01 amino acid metabolism	01.01.01 amino acid biosynthesis	01.01.10 amino acid degradation (catabolism)
An08g10550	0.965146	0.774439	1.01797	0.942405	1.44564	0.0467851	1.89707	0.00100158	An00g07398_at	strong similarity to carnitine/acylcarnitine translocase CACT - Homo sapiens				01 METABOLISM	01.05 C-compound and carbohydrate metabolism	01.05.07 C-compound, carbohydrate transport	08 CELLULAR TRANSPORT AND TRANSPORT MECHANISMS	08.04 mitochondrial transport	67 TRANSPORT FACILITATION	67.07 C-compound and carbohydrate transporters
An07g09180	1.22927	0.351345	1.49181	0.0771178	1.6186	0.0582599	1.89659	0.011378	An00g07165_at	strong similarity to aspartate transaminase AspAT - Thermus aquaticus				01 METABOLISM	01.01 amino acid metabolism	01.01.01 amino acid biosynthesis	01.01.10 amino acid degradation (catabolism)	01.02 nitrogen and sulfur metabolism
An07g08990	1.17618	0.412688	1.18174	0.45615	1.25482	0.275598	1.88696	0.00135309	An00g03072_at	pyruvate kinase pkiA - Aspergillus niger				01 METABOLISM	01.05 C-compound and carbohydrate metabolism	01.05.01 C-compound and carbohydrate utilization	02 ENERGY	02.01 glycolysis and gluconeogenesis	40 SUBCELLULAR LOCALISATION	40.03 cytoplasm
An01g14130	1.1982	0.509418	1.00876	0.999634	0.914106	0.721921	1.88032	0.0106893	An00g00160_at	beta-isopropylmalate dehydrogenase A leu2A - Aspergillus niger				01 METABOLISM	01.01 amino acid metabolism	01.01.01 amino acid biosynthesis	01.01.01.15 biosynthesis of the pyruvate family (alanine, isoleucine, leucine, valine) and D-alanine	01.01.01.15.02 biosynthesis of isoleucine	01.01.01.15.03 biosynthesis of leucine	01.01.01.15.04 biosynthesis of valine	40 SUBCELLULAR LOCALISATION	40.03 cytoplasm
An02g12140	1.0345	0.867484	0.981784	0.885891	1.10227	0.647077	1.87965	0.00142376	An00g00194_at	glucose-6-phosphat 1-dehydrogenase gsdA - Aspergillus niger				01 METABOLISM	01.05 C-compound and carbohydrate metabolism	01.05.01 C-compound and carbohydrate utilization	02 ENERGY	02.07 pentose-phosphate pathway	02.07.01 pentose-phosphate pathway oxidative branch	11 CELL RESCUE, DEFENSE AND VIRULENCE	11.01 stress response	11.07 detoxification	11.07.03 detoxification by modification	40 SUBCELLULAR LOCALISATION	40.03 cytoplasm
An07g03850	0.947757	0.817749	1.02896	0.860811	1.25468	0.290091	1.87031	0.00309483	An00g11820_at	strong similarity to transaldolase Tal1 - Saccharomyces cerevisiae				01 METABOLISM	01.05 C-compound and carbohydrate metabolism	01.05.01 C-compound and carbohydrate utilization	02 ENERGY	02.07 pentose-phosphate pathway	02.07.03 pentose-phosphate pathway non oxidative branch	40 SUBCELLULAR LOCALISATION	40.03 cytoplasm
An04g06910	0.987374	0.97073	1.03317	0.782634	1.35598	0.282388	1.86696	0.0189236	An00g12171_at	transcription regulator of maltose utilization amyR - Aspergillus niger				01 METABOLISM	01.05 C-compound and carbohydrate metabolism	01.05.04 regulation of C-compound and carbohydrate utilization	04 TRANSCRIPTION	04.05 mRNA transcription	04.05.01 mRNA synthesis	04.05.01.04 transcriptional control	40 SUBCELLULAR LOCALISATION	40.10 nucleus
An01g02190	1.1777	0.477979	1.09958	0.654936	1.1384	0.551008	1.86138	0.00845098	An00g06365_at	similarity to thiamin pyrophosphokinase tnr3p - Schizosaccharomyces pombe				01 METABOLISM	01.07 metabolism of vitamins, cofactors, and prosthetic groups	01.07.01 biosynthesis of vitamins, cofactors, and prosthetic groups
An02g13410	0.778816	0.412345	0.991957	0.960388	1.22774	0.388723	1.85984	0.0207109	An00g03712_at	similarity to acetyl-coenzyme A transporter AT-1 - Homo sapiens				01 METABOLISM	01.06 lipid, fatty-acid and isoprenoid metabolism	01.06.01 lipid, fatty-acid and isoprenoid biosynthesis	01.06.01.03 glycolipid biosynthesis	08 CELLULAR TRANSPORT AND TRANSPORT MECHANISMS	08.07 vesicular transport (Golgi network, etc.)	40 SUBCELLULAR LOCALISATION	40.07 endoplasmic reticulum	67 TRANSPORT FACILITATION	67.07 C-compound and carbohydrate transporters
An02g02480	1.07108	0.789239	1.41993	0.143204	1.78952	0.0282716	1.85844	0.0098761	An00g09463_at	strong similarity to inorganic phosphate transport protein PT1 - Medicago truncatula				01 METABOLISM	01.04 phosphate metabolism	01.04.07 phosphate transport	08 CELLULAR TRANSPORT AND TRANSPORT MECHANISMS	08.19 cellular import	67 TRANSPORT FACILITATION	67.04 ion transporters	67.04.07 anion transporters (Cl, SO4, PO4, etc.)
An14g03280	0.883145	0.782302	0.777893	0.511184	0.902367	0.873693	1.8582	0.0194318	An00g07934_at	strong similarity to dihydroxy-acid dehydratase Ilv3 - Saccharomyces cerevisiae				01 METABOLISM	01.01 amino acid metabolism	01.01.01 amino acid biosynthesis	01.01.01.15 biosynthesis of the pyruvate family (alanine, isoleucine, leucine, valine) and D-alanine	01.01.01.15.02 biosynthesis of isoleucine	01.01.01.15.04 biosynthesis of valine	40 SUBCELLULAR LOCALISATION	40.16 mitochondrion
An06g02270	1.05879	0.719291	0.822758	0.58004	0.835757	0.653529	1.8568	0.0457897	An00g03820_at	similarity to arabinose transport protein araE - Escherichia coli				01 METABOLISM	01.05 C-compound and carbohydrate metabolism	01.05.07 C-compound, carbohydrate transport	08 CELLULAR TRANSPORT AND TRANSPORT MECHANISMS	08.19 cellular import	67 TRANSPORT FACILITATION	67.04 ion transporters	67.04.01 cation transporters	67.04.01.02 other cation transporters (Na, K, Ca , NH4, etc.)	67.07 C-compound and carbohydrate transporters	67.50 transport mechanism	67.50.03 symporters	67.50.03.01 proton driven symporter
An17g01640	1.1665	0.406911	1.09332	0.557973	0.972591	0.972917	1.85553	0.0225573	An00g07297_at	strong similarity to biosynthetic enzyme HisA from patent WO200024867-A2 - Glycine max				01 METABOLISM	01.01 amino acid metabolism	01.01.01 amino acid biosynthesis	01.01.01.11 biosynthesis of the cysteine-aromatic group	01.01.01.11.15 biosynthesis of histidine
An08g06710	1.08291	0.460667	1.07696	0.460319	1.1251	0.315783	1.84999	0.000740294	An00g08705_at	strong similarity to hydroxypyruvate dehydrogenase HPRA - Methylobacterium extorquens				01 METABOLISM	01.01 amino acid metabolism	01.01.01 amino acid biosynthesis	01.01.01.11 biosynthesis of the cysteine-aromatic group	01.01.01.11.01 biosynthesis of serine	01.05 C-compound and carbohydrate metabolism	01.05.01 C-compound and carbohydrate utilization	01.05.01.01 C-compound, carbohydrate catabolism	01.05.01.01.03 C-2 compound and organic acid catabolism
An13g02000	0.882744	0.572195	1.22493	0.285304	1.58973	0.0852465	1.84956	0.0220571	An00g07414_at	strong similarity to catechol 1,2-dioxygenase catA - Pseudomonas putida				01 METABOLISM	01.05 C-compound and carbohydrate metabolism	01.05.01 C-compound and carbohydrate utilization	01.05.01.01 C-compound, carbohydrate catabolism	01.05.01.01.09 aerobic aromate catabolism
An15g01860	0.868629	0.712255	0.933457	0.948884	1.8566	0.0911277	1.83895	0.0353487	An00g09644_at	strong similarity to malate synthase acuE - Aspergillus nidulans				01 METABOLISM	01.05 C-compound and carbohydrate metabolism	01.05.01 C-compound and carbohydrate utilization	02 ENERGY	02.22 glyoxylate cycle	40 SUBCELLULAR LOCALISATION	40.19 peroxisome
An02g12010	1.02914	0.939834	1.05202	0.874248	1.44516	0.134686	1.83267	0.001864	An00g09465_at	strong similarity to inorganic pyrophosphatase Ipp1 - Saccharomyces cerevisiae				01 METABOLISM	01.04 phosphate metabolism	01.04.01 phosphate utilization	02 ENERGY	02.99 other energy generation activities
An15g02690	1.12649	0.848793	1.45025	0.366805	1.69037	0.256213	1.83245	0.034651	An00g11378_at	strong similarity to ferrochelatase fch - Danio rerio				01 METABOLISM	01.07 metabolism of vitamins, cofactors, and prosthetic groups	01.07.01 biosynthesis of vitamins, cofactors, and prosthetic groups	01.20 secondary metabolism	01.20.19 biosynthesis of secondary products derived from glycine, L-serine and L-alanine	01.20.19.01 biosynthesis of porphyrins	13 REGULATION OF / INTERACTION WITH CELLULAR ENVIRONMENT	13.01 ionic homeostasis	13.01.01 homeostasis of cations	13.01.01.01 homeostasis of metal ions (Na, K, Ca etc.)
An03g00370	1.08295	0.483176	1.06898	0.589049	1.2383	0.103751	1.83154	0.000519918	An00g06253_at	similarity to monooxygenase paxM - Penicillium paxilli				01 METABOLISM	01.06 lipid, fatty-acid and isoprenoid metabolism	01.06.01 lipid, fatty-acid and isoprenoid biosynthesis	01.06.01.07 isoprenoid biosynthesis	01.06.01.07.07 diterpenes biosynthesis
An09g03260	1.07767	0.731571	1.12778	0.580806	1.35004	0.210407	1.8161	0.00984191	An00g00182_at	endo-polygalacturonase D pgaD - Aspergillus niger				01 METABOLISM	01.05 C-compound and carbohydrate metabolism	01.05.01 C-compound and carbohydrate utilization	01.05.01.01 C-compound, carbohydrate catabolism	01.05.01.01.01 sugar, glucoside, polyol and carboxylate catabolism
An15g01990	1.01415	0.891615	0.910909	0.29819	1.35505	0.0256078	1.81306	0.000443857	An00g07299_at	strong similarity to biotin synthesis enzyme from patent WO0100843-A - Corynebacterium glutamicum				01 METABOLISM	01.07 metabolism of vitamins, cofactors, and prosthetic groups	01.07.01 biosynthesis of vitamins, cofactors, and prosthetic groups
An01g04700	1.04087	0.79309	1.10381	0.552324	1.24125	0.223483	1.81257	0.00504909	An00g12516_at	weak similarity to thermostable nuclease Tnase nuch - Staphylococcus hyicus				01 METABOLISM	01.03 nucleotide metabolism	01.03.16 polynucleotide degradation	01.03.16.03 DNA degradation
An14g04920	1.20762	0.341303	1.20171	0.309998	1.09308	0.65711	1.81256	0.00439439	An00g12174_at	triose-phosphate-isomerase tpiA from patent WO8704464-A - Aspergillus niger	Antismash_An14_c3	t1pks-nrps	No backbone information	01 METABOLISM	01.05 C-compound and carbohydrate metabolism	01.05.01 C-compound and carbohydrate utilization	01.05.01.01 C-compound, carbohydrate catabolism	01.05.01.01.01 sugar, glucoside, polyol and carboxylate catabolism	01.05.99 other C-compound, carbohydrate metabolism activities	02 ENERGY	02.01 glycolysis and gluconeogenesis	40 SUBCELLULAR LOCALISATION	40.03 cytoplasm
An02g01610	1.00918	0.992707	1.02771	0.853459	1.10343	0.635162	1.81215	0.00990392	An00g10007_at	strong similarity to nickel-binding urease accessory protein Eu3 - Glycine max				01 METABOLISM	01.01 amino acid metabolism	01.01.01 amino acid biosynthesis	01.01.01.03 urea cycle, biosynthesis of polyamines and creatine	01.01.01.03.01 urea cycle	01.01.10 amino acid degradation (catabolism)	06 PROTEIN FATE (folding, modification, destination)	06.10 assembly of protein complexes
An08g05640	1.06807	0.771732	1.48387	0.29898	1.3499	0.339131	1.81191	0.0316943	An00g10027_at	strong similarity to nitrite reductase (NADH) niiA - Aspergillus nidulans				01 METABOLISM	01.02 nitrogen and sulfur metabolism	01.02.01 nitrogen and sulfur utilization	40 SUBCELLULAR LOCALISATION	40.03 cytoplasm
An11g06820	0.900775	0.595403	0.913077	0.654238	1.10084	0.667351	1.806	0.00659789	An00g11602_at	strong similarity to salt tolerance protein Met22 - Saccharomyces cerevisiae				01 METABOLISM	01.02 nitrogen and sulfur metabolism	01.02.01 nitrogen and sulfur utilization	13 REGULATION OF / INTERACTION WITH CELLULAR ENVIRONMENT	13.01 ionic homeostasis	13.01.01 homeostasis of cations	13.01.01.01 homeostasis of metal ions (Na, K, Ca etc.)
An01g09390	1.15529	0.481799	1.17984	0.427885	1.37932	0.235632	1.79968	0.0107225	An00g08753_at	strong similarity to gamma-Glutamyltranspeptidase - Pseudomonas aeruginosa				01 METABOLISM	01.20 secondary metabolism	01.20.37 biosynthesis of peptide derived compounds	01.20.37.01 biosynthesis of thioredoxin, glutaredoxin, glutathion
An01g08850	0.933717	0.726295	1.03702	0.850182	1.23571	0.336431	1.79847	0.00397078	An00g08389_at	strong similarity to Gbeta like protein cpcB - Aspergillus nidulans				01 METABOLISM	01.01 amino acid metabolism	01.01.04 regulation of amino acid metabolism	25 DEVELOPMENT (Systemic)	25.01 fungal/microorganismic development
An02g07880	0.980117	0.886529	1.08094	0.523323	1.32425	0.159965	1.7955	0.000959613	An00g10799_at	strong similarity to quinate transport protein qutD - Aspergillus nidulans				01 METABOLISM	01.05 C-compound and carbohydrate metabolism	01.05.07 C-compound, carbohydrate transport	08 CELLULAR TRANSPORT AND TRANSPORT MECHANISMS	08.19 cellular import	67 TRANSPORT FACILITATION	67.07 C-compound and carbohydrate transporters
An14g05840	1.14956	0.498936	1.00613	0.821318	0.99663	0.722564	1.79367	0.0282358	An00g10116_at	strong similarity to O-methyltransferase omtB - Aspergillus flavus				01 METABOLISM	01.20 secondary metabolism	01.20.05 biosynthesis of acetic acid derivatives	01.20.05.11 biosynthesis of polyketides	11 CELL RESCUE, DEFENSE AND VIRULENCE	11.05 Disease, virulence and defense	11.05.05 virulence, disease factors	11.05.05.01 toxins
An02g08430	1.13402	0.487294	1.09845	0.579009	1.20861	0.366402	1.7916	0.00463395	An00g10600_at	strong similarity to protein arginine N-methyltransferase 3 PRMT3 - Rattus norvegicus				01 METABOLISM	01.01 amino acid metabolism	06 PROTEIN FATE (folding, modification, destination)	06.07 protein modification	06.07.09 posttranslational modification of amino acids (e.g. hydroxylation, methylation)	06.07.99 other protein modifications	40 SUBCELLULAR LOCALISATION	40.03 cytoplasm
An02g09790	0.928898	0.719794	0.989534	0.958276	1.12363	0.567154	1.78817	0.00952941	An00g10611_at	strong similarity to protein fragment SEQ ID NO:38506 from patent EP1033405-A2 - Arabidopsis thaliana				01 METABOLISM	01.01 amino acid metabolism	01.01.07 amino acid transport	67 TRANSPORT FACILITATION	67.10 amino-acid transporters
An04g00430	1.05435	0.735964	0.941981	0.953993	0.927032	0.88163	1.78591	0.0134906	An00g07311_at	strong similarity to branched-chain-amino-acid aminotransferase Bat2 - Saccharomyces cerevisiae				01 METABOLISM	01.01 amino acid metabolism	01.01.01 amino acid biosynthesis	01.01.01.15 biosynthesis of the pyruvate family (alanine, isoleucine, leucine, valine) and D-alanine	01.01.10 amino acid degradation (catabolism)	01.01.10.04 degradation of amino acids of the pyruvate family	03 CELL CYCLE AND DNA PROCESSING	03.03 cell cycle	03.03.01 mitotic cell cycle and cell cycle control	40 SUBCELLULAR LOCALISATION	40.03 cytoplasm
An06g00300	0.947347	0.786878	1.13095	0.595194	1.68344	0.0748127	1.77122	0.0203433	An00g05440_at	similarity to phosphate/phosphoenolpyruvate translocator TABPPT8 - Nicotiana tabacum				01 METABOLISM	01.04 phosphate metabolism	01.04.07 phosphate transport	01.05 C-compound and carbohydrate metabolism	01.05.07 C-compound, carbohydrate transport	67 TRANSPORT FACILITATION	67.04 ion transporters	67.04.07 anion transporters (Cl, SO4, PO4, etc.)	67.07 C-compound and carbohydrate transporters	67.50 transport mechanism	67.50.05 antiporters
An18g02550	1.26833	0.439262	1.12942	0.49431	0.958575	0.773068	1.7684	0.0129855	An00g07931_at	strong similarity to dihydroxy-acid dehydratase Ilv3 - Saccharomyces cerevisiae				01 METABOLISM	01.01 amino acid metabolism	01.01.01 amino acid biosynthesis	01.01.01.15 biosynthesis of the pyruvate family (alanine, isoleucine, leucine, valine) and D-alanine	01.01.01.15.02 biosynthesis of isoleucine	01.01.01.15.03 biosynthesis of leucine	01.01.01.15.04 biosynthesis of valine
An08g06450	1.13645	0.441796	1.07451	0.63493	1.06617	0.701139	1.76824	0.0149562	An00g04381_at	similarity to hydantoin racemase hyuA - Arthrobacter aurescens				01 METABOLISM	01.01 amino acid metabolism	01.01.01 amino acid biosynthesis	01.01.99 other amino acid metabolism activities
An02g14380	1.11329	0.579074	1.06471	0.725494	1.05538	0.770683	1.76495	0.00638864	An00g00197_at	hexokinase hxk - Aspergillus niger				01 METABOLISM	01.05 C-compound and carbohydrate metabolism	01.05.01 C-compound and carbohydrate utilization	01.05.04 regulation of C-compound and carbohydrate utilization	02 ENERGY	02.01 glycolysis and gluconeogenesis	40 SUBCELLULAR LOCALISATION	40.03 cytoplasm
An02g11970	0.954299	0.76204	1.03978	0.731943	1.10837	0.451804	1.76231	0.00333604	An00g06778_at	strong similarity to 4-nitrophenylphosphatase pho13p - Schizosaccharomyces pombe				01 METABOLISM	01.04 phosphate metabolism	01.04.99 other phosphate metabolism activities	40 SUBCELLULAR LOCALISATION	40.03 cytoplasm
An11g09660	0.969687	0.820151	1.02663	0.824287	1.08511	0.59637	1.75613	0.00139039	An00g08192_at	strong similarity to ethanolaminephosphotransferase Ept1 - Saccharomyces cerevisiae	Antismash_An11_c12	t1pks	No backbone information	01 METABOLISM	01.06 lipid, fatty-acid and isoprenoid metabolism	01.06.01 lipid, fatty-acid and isoprenoid biosynthesis	01.06.01.01 phospholipid biosynthesis
An04g00140	1.1534	0.563192	1.15547	0.518981	1.12055	0.643943	1.75526	0.0398419	An00g07645_at	strong similarity to CTP:phosphoethanolamine cytidylyltransferase ET - Rattus norvegicus				01 METABOLISM	01.06 lipid, fatty-acid and isoprenoid metabolism	01.06.01 lipid, fatty-acid and isoprenoid biosynthesis	01.20 secondary metabolism
An07g09320	0.937494	0.712038	1.04322	0.808632	1.16861	0.434873	1.75455	0.0197732	An00g03609_at	similarity to 2-hydroxymuconate-semialdehyde hydrolase phnD - Pseudomonas sp.				01 METABOLISM	01.20 secondary metabolism	01.20.99 other secondary metabolism activities
An15g04630	1.19957	0.491971	1.00202	0.915195	1.00595	0.927344	1.75191	0.0352932	An00g05883_at	similarity to sequence 513 from patent WO0100805 - Corynebacterium glutamicum				01 METABOLISM	01.05 C-compound and carbohydrate metabolism	01.05.07 C-compound, carbohydrate transport	08 CELLULAR TRANSPORT AND TRANSPORT MECHANISMS	08.19 cellular import	67 TRANSPORT FACILITATION	67.07 C-compound and carbohydrate transporters
An14g00670	0.931854	0.532039	0.959083	0.708057	1.09284	0.466412	1.74516	0.00294492	An00g07065_at	strong similarity to acetamidase amdS - Aspergillus nidulans				01 METABOLISM	01.01 amino acid metabolism	01.01.01 amino acid biosynthesis	01.01.01.01 assimilation of ammonia, biosynthesis of the glutamate group	01.01.01.01.01 assimilation of ammonia	01.01.01.01.02 biosynthesis of the glutamate group (proline, hydroxyprolin, arginine, glutamine, glutamate)	01.01.01.01.02.01 biosynthesis of proline	01.01.01.01.02.03 biosynthesis of arginine	01.01.01.11 biosynthesis of the cysteine-aromatic group	01.01.01.11.09 biosynthesis of phenylalanine	01.01.01.11.13 biosynthesis of tryptophan	01.01.10 amino acid degradation (catabolism)	01.01.10.01 degradation of amino acids of the glutamate group	01.01.10.01.01 degradation of proline	01.01.10.01.03 degradation of arginine	01.01.10.05 degradation of amino acids of the cysteine-aromatic group	01.01.10.05.05 degradation of phenylalanine	01.01.10.05.07 degradation of tryptophan	01.02 nitrogen and sulfur metabolism	01.02.01 nitrogen and sulfur utilization
An01g04250	1.14871	0.472331	1.07103	0.74952	1.25676	0.253288	1.74082	0.0101987	An00g12063_at	strong similarity to uroporphyrinogen decarboxylase from patent WO9925839-A1 - Thielavia terrestris				01 METABOLISM	01.07 metabolism of vitamins, cofactors, and prosthetic groups	01.07.01 biosynthesis of vitamins, cofactors, and prosthetic groups	40 SUBCELLULAR LOCALISATION	40.03 cytoplasm
An01g10930	1.06456	0.757286	1.09921	0.617451	1.60755	0.0492181	1.73991	0.0075542	An00g11363_at	strong similarity to enzyme with sugar transferase activity from patent JP11009276-A - Acremonium sp.				01 METABOLISM	01.05 C-compound and carbohydrate metabolism	01.05.01 C-compound and carbohydrate utilization	01.05.01.01 C-compound, carbohydrate catabolism	01.05.01.01.01 sugar, glucoside, polyol and carboxylate catabolism	02 ENERGY	02.19 metabolism of energy reserves (e.g. glycogen, trehalose)
An18g04080	1.2203	0.342059	1.25158	0.269389	1.11391	0.598771	1.73735	0.0238945	An00g11791_at	strong similarity to vanillin-dehydrogenase VDH sequence 27 from patent EP0845532 - Unclassified organism				01 METABOLISM	01.20 secondary metabolism	01.20.35 biosynthesis of secondary products derived from L-phenylalanine and L-tyrosine	01.20.35.01 biosynthesis of phenylpropanoids	01.20.35.01.99 other biosynthesis of phenylpropanoids
An01g10650	1.00739	0.957977	1.16591	0.35129	1.2231	0.276459	1.73593	0.00920669	An00g07926_at	strong similarity to dihydroorotase Ura4 - Saccharomyces cerevisiae				01 METABOLISM	01.03 nucleotide metabolism	01.03.04 pyrimidine nucleotide metabolism	40 SUBCELLULAR LOCALISATION	40.03 cytoplasm
An03g02430	0.645359	0.25584	0.735618	0.482133	0.957458	0.840746	1.72755	0.0343523	An00g09658_at	strong similarity to mannitol dehydrogenase mtlD - Pseudomonas fluorescens				01 METABOLISM	01.05 C-compound and carbohydrate metabolism	01.05.01 C-compound and carbohydrate utilization
An12g02650	1.03663	0.623953	1.02825	0.631866	1.14053	0.113975	1.7254	0.000108731	An00g03601_at	similarity to 24-sterol C-methyltransferase ESMT1 - Zea mays	SMURF_Cluster:50	PKS	An12g02730	01 METABOLISM	01.05 C-compound and carbohydrate metabolism	01.05.01 C-compound and carbohydrate utilization
An16g08140	1.00493	0.936845	1.09174	0.173931	1.10938	0.130986	1.72301	2.13e-05	An00g05852_at	similarity to salicylate hydroxylase sal - Pseudomonas putida				01 METABOLISM	01.20 secondary metabolism	01.20.50 catabolism of secondary metabolites
An18g02230	1.06165	0.802612	1.23763	0.328669	1.30299	0.342438	1.72174	0.0193293	An00g09714_at	strong similarity to methylase Spb1 - Saccharomyces cerevisiae				01 METABOLISM	01.05 C-compound and carbohydrate metabolism	01.05.01 C-compound and carbohydrate utilization	04 TRANSCRIPTION	04.05 mRNA transcription	04.05.01 mRNA synthesis	04.05.01.01 general transcription activities	30 CONTROL OF CELLULAR ORGANIZATION	30.03 cytoplasm	30.99 other control of cellular organization	40 SUBCELLULAR LOCALISATION	40.10 nucleus
An01g00100	1.04206	0.783759	1.05798	0.727015	1.08067	0.705509	1.72104	0.0155716	An00g10788_at	strong similarity to pyruvate dehydrogenase beta chain precursor Pdb1 - Saccharomyces cerevisiae				01 METABOLISM	01.05 C-compound and carbohydrate metabolism	01.05.01 C-compound and carbohydrate utilization	01.05.01.01 C-compound, carbohydrate catabolism	01.05.01.01.01 sugar, glucoside, polyol and carboxylate catabolism	02 ENERGY	02.10 tricarboxylic-acid pathway (citrate cycle, Krebs cycle, TCA cycle)	40 SUBCELLULAR LOCALISATION	40.16 mitochondrion
An03g05380	1.13327	0.359232	1.06991	0.610861	1.23838	0.151049	1.72006	0.00144714	An00g03939_at	similarity to cellulase FI-CMCase - Aspergillus aculeatus	SMURF_Cluster:16	PKS	An03g05440	01 METABOLISM	01.05 C-compound and carbohydrate metabolism	01.05.01 C-compound and carbohydrate utilization	01.05.01.01 C-compound, carbohydrate catabolism	01.05.01.01.01 sugar, glucoside, polyol and carboxylate catabolism	40 SUBCELLULAR LOCALISATION	40.03 cytoplasm
An08g04390	0.815546	0.354516	0.870625	0.510999	1.29571	0.215618	1.71831	0.0146425	An00g08482_at	strong similarity to glycine decarboxylase subunit H Fun40 - Saccharomyces cerevisiae				01 METABOLISM	01.01 amino acid metabolism	01.01.10 amino acid degradation (catabolism)	01.01.10.05 degradation of amino acids of the cysteine-aromatic group	01.01.10.05.04 degradation of glycine	40 SUBCELLULAR LOCALISATION	40.16 mitochondrion
An03g03000	1.3402	0.171461	1.2321	0.382997	1.27758	0.376748	1.71793	0.0156253	An00g05221_at	similarity to molybdopterin-converting factor activator chlN - Escherichia coli				01 METABOLISM	01.07 metabolism of vitamins, cofactors, and prosthetic groups	01.07.01 biosynthesis of vitamins, cofactors, and prosthetic groups
An02g14520	0.911449	0.67976	0.961859	0.861726	1.15102	0.506044	1.71759	0.00798694	An00g08503_at	strong similarity to GMP synthase (glutamine-hydrolyzing) Gua1 - Saccharomyces cerevisiae				01 METABOLISM	01.03 nucleotide metabolism	01.03.01 purine nucleotide metabolism
An01g06560	1.07985	0.723519	1.05849	0.77632	0.984053	0.920738	1.71664	0.0204882	An00g07131_at	strong similarity to argininosuccinate lyase ASAL - Candida albicans				01 METABOLISM	01.01 amino acid metabolism	01.01.01 amino acid biosynthesis	01.01.01.01 assimilation of ammonia, biosynthesis of the glutamate group	01.01.01.01.02 biosynthesis of the glutamate group (proline, hydroxyprolin, arginine, glutamine, glutamate)	01.01.10 amino acid degradation (catabolism)	01.01.10.01 degradation of amino acids of the glutamate group	40 SUBCELLULAR LOCALISATION	40.03 cytoplasm
An08g06240	1.18661	0.545317	1.19048	0.401418	1.05874	0.777436	1.71019	0.0465544	An00g12047_at	strong similarity to uracil transport protein fur4p - Schizosaccharomyces pombe				01 METABOLISM	01.03 nucleotide metabolism	01.03.19 nucleotide transport	08 CELLULAR TRANSPORT AND TRANSPORT MECHANISMS	08.19 cellular import	67 TRANSPORT FACILITATION	67.16 nucleotide transporters	67.50 transport mechanism
An02g03640	1.0224	0.902676	0.973251	0.852574	1.06112	0.717184	1.70895	0.0138821	An00g10469_at	strong similarity to hypothetical 3-hydroxyacid dehydrogenase - Helicobacter pylori				01 METABOLISM	01.05 C-compound and carbohydrate metabolism	01.05.01 C-compound and carbohydrate utilization	40 SUBCELLULAR LOCALISATION	40.03 cytoplasm
An09g03060	1.1013	0.558919	1.1517	0.286416	1.34565	0.0658509	1.70483	0.00181156	An00g07284_at	strong similarity to beta-type carbonic anhydrase beta-CA1 - Coccomyxa sp.				01 METABOLISM	01.02 nitrogen and sulfur metabolism
An11g10150	1.02734	0.895179	0.967821	0.844682	1.02578	0.914531	1.70224	0.0101922	An00g10316_at	strong similarity to phosphoribosylaminoimidazolesuccinocarboxamide synthase Ade1 - Saccharomyces cerevisiae				01 METABOLISM	01.03 nucleotide metabolism	01.03.01 purine nucleotide metabolism
An17g02090	1.10183	0.658297	1.10253	0.666528	1.30401	0.28396	1.70145	0.0153456	An00g08680_at	strong similarity to homoserine kinase Thr1 - Saccharomyces cerevisiae				01 METABOLISM	01.01 amino acid metabolism	01.01.01 amino acid biosynthesis	01.01.01.07 biosynthesis of the aspartate family	01.01.01.07.03 biosynthesis of threonine	01.01.01.11 biosynthesis of the cysteine-aromatic group	01.01.01.11.01 biosynthesis of serine	01.01.01.11.07 biosynthesis of glycine
An12g07760	1.20441	0.382045	1.39781	0.0989773	1.2795	0.262279	1.70135	0.0119056	An00g09620_at	strong similarity to lysophospholipase extended NHLP from patent WO9849319-A1 - Homo sapiens				01 METABOLISM	01.06 lipid, fatty-acid and isoprenoid metabolism	01.06.04 breakdown of lipids, fatty acids and isoprenoids
An12g06300	1.04197	0.731249	1.07653	0.436985	1.16283	0.163064	1.70024	0.000683261	An00g08091_at	strong similarity to enoyl reductase of the lovastatin biosynthesis lovC - Aspergillus terreus				01 METABOLISM	01.20 secondary metabolism	01.20.05 biosynthesis of acetic acid derivatives	01.20.05.11 biosynthesis of polyketides
An16g08210	1.01346	0.941872	1.011	0.920598	1.09172	0.467995	1.69811	0.00256677	An00g06732_at	strong similarity to 3-hydroxyanthranilic acid dioxygenase Bna1 - Saccharomyces cerevisiae				01 METABOLISM	01.01 amino acid metabolism	01.01.10 amino acid degradation (catabolism)	01.01.10.05 degradation of amino acids of the cysteine-aromatic group	01.01.10.05.07 degradation of tryptophan	01.07 metabolism of vitamins, cofactors, and prosthetic groups	01.07.01 biosynthesis of vitamins, cofactors, and prosthetic groups
An12g01520	1.03338	0.88324	0.999031	0.995963	1.25197	0.285352	1.69434	0.0140633	An00g11808_at	strong similarity to thiosulfate sulfurtransferase TST - Homo sapiens				01 METABOLISM	01.02 nitrogen and sulfur metabolism	01.02.01 nitrogen and sulfur utilization	40 SUBCELLULAR LOCALISATION	40.16 mitochondrion
An09g02550	1.06668	0.471271	0.949152	0.570195	1.10036	0.464371	1.69076	0.0044005	An00g08365_at	strong similarity to GABA permease gabA - Aspergillus nidulans				01 METABOLISM	01.01 amino acid metabolism	01.01.07 amino acid transport	01.02 nitrogen and sulfur metabolism	01.02.01 nitrogen and sulfur utilization	08 CELLULAR TRANSPORT AND TRANSPORT MECHANISMS	08.19 cellular import	67 TRANSPORT FACILITATION	67.10 amino-acid transporters
An08g06350	1.11862	0.590303	1.15434	0.501544	1.13122	0.57032	1.687	0.0247804	An00g10306_at	strong similarity to mannose-6-phosphate isomerase Pmi40 - Saccharomyces cerevisiae				01 METABOLISM	01.05 C-compound and carbohydrate metabolism	01.05.01 C-compound and carbohydrate utilization	01.05.01.01 C-compound, carbohydrate catabolism	01.05.01.01.01 sugar, glucoside, polyol and carboxylate catabolism	40 SUBCELLULAR LOCALISATION	40.03 cytoplasm
An08g03070	0.731249	0.263294	0.831492	0.590987	1.5055	0.169398	1.6793	0.0280882	An00g08483_at	strong similarity to glycine decarboxylase subunit T Gcv1 - Saccharomyces cerevisiae				01 METABOLISM	01.01 amino acid metabolism	01.01.10 amino acid degradation (catabolism)	01.01.10.05 degradation of amino acids of the cysteine-aromatic group	01.01.10.05.04 degradation of glycine	40 SUBCELLULAR LOCALISATION	40.16 mitochondrion
An16g05420	1.05629	0.79413	1.1114	0.596472	1.25822	0.294784	1.67577	0.0120402	An00g08431_at	strong similarity to glucose-6-phosphate isomerase Pgi1 - Saccharomyces cerevisiae				01 METABOLISM	01.05 C-compound and carbohydrate metabolism	01.05.01 C-compound and carbohydrate utilization	02 ENERGY	02.01 glycolysis and gluconeogenesis
An08g06390	1.22155	0.372475	1.25848	0.187053	1.2841	0.157212	1.67404	0.00672859	An00g03568_at	similarity to 3-hydroxyisobutyrate dehydrogenase mmsB - Pseudomonas aeruginosa				01 METABOLISM	01.01 amino acid metabolism	01.01.10 amino acid degradation (catabolism)	01.01.10.04 degradation of amino acids of the pyruvate family	01.01.10.04.02 degradation of valine
An01g05450	1.16139	0.0726035	1.21559	0.0211677	1.29348	0.028888	1.67169	0.000486757	An00g07670_at	strong similarity to cyclin-dependent protein kinase Pho85 - Saccharomyces cerevisiae				01 METABOLISM	01.04 phosphate metabolism	01.04.04 regulation of phosphate utilization	01.05 C-compound and carbohydrate metabolism	01.05.01 C-compound and carbohydrate utilization	02 ENERGY	02.19 metabolism of energy reserves (e.g. glycogen, trehalose)	03 CELL CYCLE AND DNA PROCESSING	03.03 cell cycle	03.03.01 mitotic cell cycle and cell cycle control	06 PROTEIN FATE (folding, modification, destination)	06.07 protein modification	06.07.03 modification by phosphorylation, dephosphorylation	10 CELLULAR COMMUNICATION/SIGNAL TRANSDUCTION MECHANISM	10.01 intracellular signalling	10.01.01 unspecified signal transduction
An07g03920	1.00428	0.982052	0.950069	0.75686	1.12203	0.664182	1.67016	0.0142149	An00g07295_at	strong similarity to bile acid transporter Ybt1 - Saccharomyces cerevisiae				01 METABOLISM	01.06 lipid, fatty-acid and isoprenoid metabolism	01.06.13 lipid and fatty-acid transport	08 CELLULAR TRANSPORT AND TRANSPORT MECHANISMS	08.19 cellular import	67 TRANSPORT FACILITATION	67.50 transport mechanism	67.50.25 ABC transporters
An17g00890	1.17713	0.436667	1.26138	0.272359	1.17835	0.466217	1.66811	0.0256767	An00g10309_at	strong similarity to phosphoprotein phosphatase PPT - Rattus norvegicus				01 METABOLISM	01.04 phosphate metabolism	01.04.01 phosphate utilization	06 PROTEIN FATE (folding, modification, destination)	06.07 protein modification	06.07.03 modification by phosphorylation, dephosphorylation	40 SUBCELLULAR LOCALISATION	40.10 nucleus
An08g02260	0.920609	0.625835	0.805578	0.244662	0.909934	0.605277	1.66544	0.0154331	An00g10297_at	strong similarity to phosphoglycerate kinase pgkA - Aspergillus nidulans	SMURF_Cluster:29	NRPS	An08g02310	01 METABOLISM	01.05 C-compound and carbohydrate metabolism	01.05.01 C-compound and carbohydrate utilization	02 ENERGY	02.01 glycolysis and gluconeogenesis
An02g07850	1.1915	0.410787	1.31243	0.219219	1.39167	0.221424	1.65843	0.034801	An00g08620_at	strong similarity to high-affinity glucose transporter HGT1 - Kluyveromyces lactis				01 METABOLISM	01.05 C-compound and carbohydrate metabolism	01.05.07 C-compound, carbohydrate transport	08 CELLULAR TRANSPORT AND TRANSPORT MECHANISMS	08.19 cellular import	67 TRANSPORT FACILITATION	67.07 C-compound and carbohydrate transporters
An01g07030	1.11158	0.616388	1.11187	0.590558	1.11059	0.611419	1.65779	0.0279833	An00g06701_at	strong similarity to 2-ketoaldonate reductase yiaE - Escherichia coli				01 METABOLISM	01.05 C-compound and carbohydrate metabolism	01.05.01 C-compound and carbohydrate utilization
An04g05260	1.06573	0.78885	1.0487	0.862598	1.07326	0.7443	1.65006	0.0198064	An00g11732_at	strong similarity to saccharopine reductase LYS3 - Magnaporthe grisea				01 METABOLISM	01.01 amino acid metabolism	01.01.01 amino acid biosynthesis	01.01.01.07 biosynthesis of the aspartate family	01.01.01.07.06 biosynthesis of lysine
An07g03960	1.06868	0.493642	1.20061	0.0761851	1.30024	0.039076	1.64987	0.000226781	An00g07064_at	strong similarity to amidase - Rhodococcus sp.				01 METABOLISM	01.01 amino acid metabolism	01.01.01 amino acid biosynthesis	01.01.01.01 assimilation of ammonia, biosynthesis of the glutamate group	01.01.01.01.02 biosynthesis of the glutamate group (proline, hydroxyprolin, arginine, glutamine, glutamate)	01.01.01.01.02.01 biosynthesis of proline	01.01.01.01.02.03 biosynthesis of arginine	01.01.01.11 biosynthesis of the cysteine-aromatic group	01.01.01.11.09 biosynthesis of phenylalanine	01.01.01.11.13 biosynthesis of tryptophan	01.01.10 amino acid degradation (catabolism)	01.01.10.01 degradation of amino acids of the glutamate group	01.01.10.01.01 degradation of proline	01.01.10.01.03 degradation of arginine	01.01.10.05 degradation of amino acids of the cysteine-aromatic group	01.01.10.05.05 degradation of phenylalanine	01.01.10.05.07 degradation of tryptophan
An09g03140	1.11344	0.45839	1.20154	0.211117	1.51234	0.0292505	1.64834	0.00395552	An00g03750_at	similarity to alcohol dehydrogenase II adhB - Zymomonas mobilis				01 METABOLISM	01.05 C-compound and carbohydrate metabolism	01.05.01 C-compound and carbohydrate utilization	01.05.01.01 C-compound, carbohydrate catabolism	01.05.01.01.01 sugar, glucoside, polyol and carboxylate catabolism	11 CELL RESCUE, DEFENSE AND VIRULENCE	11.01 stress response
An13g01960	0.95015	0.719825	0.967529	0.811268	1.15692	0.448877	1.64214	0.0119105	An00g06962_at	strong similarity to alcohol dehydrogenase alkJ - Pseudomonas putida				01 METABOLISM	01.05 C-compound and carbohydrate metabolism	01.05.01 C-compound and carbohydrate utilization	01.05.01.01 C-compound, carbohydrate catabolism	01.05.01.01.07 aliphatic hydrocarbon catabolism
An04g04130	0.872497	0.568304	0.918573	0.787228	1.02305	0.721904	1.64205	0.0130457	An00g10146_at	strong similarity to ornithine-2-oxo-acid transaminase YLR438w - Saccharomyces cerevisiae				01 METABOLISM	01.01 amino acid metabolism	01.01.01 amino acid biosynthesis	01.01.01.03 urea cycle, biosynthesis of polyamines and creatine	01.01.01.03.01 urea cycle
An13g03910	1.09401	0.206394	1.1767	0.0702596	1.22722	0.015498	1.63982	1.32e-05	An00g07928_at	strong similarity to dihydropyrimidinase Pyd2 - Saccharomyces kluyveri				01 METABOLISM	01.02 nitrogen and sulfur metabolism	01.02.01 nitrogen and sulfur utilization	01.03 nucleotide metabolism	01.03.04 pyrimidine nucleotide metabolism
An02g06950	1.18001	0.101295	1.29085	0.05928	1.56087	0.021012	1.63934	0.00310321	An00g12572_at	weak similarity to glucan 1,4-alpha-glucosidase precursor Sta1 - Saccharomyces cerevisiae				01 METABOLISM	01.05 C-compound and carbohydrate metabolism	01.05.01 C-compound and carbohydrate utilization	01.05.01.01 C-compound, carbohydrate catabolism	01.05.01.01.01 sugar, glucoside, polyol and carboxylate catabolism
An16g06270	1.38372	0.0927339	1.59076	0.0184052	1.5269	0.0367891	1.63913	0.0125997	An00g06547_at	similarity to versicolorin reductase verA - Aspergillus nidulans				01 METABOLISM	01.20 secondary metabolism	01.20.05 biosynthesis of acetic acid derivatives	01.20.05.11 biosynthesis of polyketides	11 CELL RESCUE, DEFENSE AND VIRULENCE	11.05 Disease, virulence and defense
An18g06760	0.95615	0.837239	1.10254	0.638491	1.28672	0.235308	1.63612	0.0110918	An00g09960_at	strong similarity to NAD(+)-isocitrate dehydrogenase subunit I idh1 - Ajellomyces capsulatus				01 METABOLISM	01.05 C-compound and carbohydrate metabolism	01.05.01 C-compound and carbohydrate utilization	02 ENERGY	02.10 tricarboxylic-acid pathway (citrate cycle, Krebs cycle, TCA cycle)	40 SUBCELLULAR LOCALISATION	40.16 mitochondrion
An01g12960	0.792335	0.271537	0.86335	0.485256	1.20255	0.437737	1.63076	0.0319808	An00g11023_at	strong similarity to short/branched chain specific acyl-CoA dehydrogenase precursor ACADSB - Homo sapiens				01 METABOLISM	01.01 amino acid metabolism	01.06 lipid, fatty-acid and isoprenoid metabolism	40 SUBCELLULAR LOCALISATION	40.16 mitochondrion
An15g02360	1.07264	0.722716	1.16641	0.48014	1.13619	0.584605	1.62825	0.0234399	An00g06879_at	strong similarity to acetylornithine aminotransferase arg8 - Kluyveromyces lactis				01 METABOLISM	01.01 amino acid metabolism	01.01.01 amino acid biosynthesis	01.01.01.01 assimilation of ammonia, biosynthesis of the glutamate group	01.01.01.01.02 biosynthesis of the glutamate group (proline, hydroxyprolin, arginine, glutamine, glutamate)	01.01.01.01.02.03 biosynthesis of arginine	40 SUBCELLULAR LOCALISATION	40.16 mitochondrion
An02g07570	1.39694	0.490131	1.70318	0.114997	1.6037	0.165769	1.62736	0.0497601	An00g08109_at	strong similarity to ergosterol biosynthesis protein Kes1 - Saccharomyces cerevisiae				01 METABOLISM	01.06 lipid, fatty-acid and isoprenoid metabolism	01.06.01 lipid, fatty-acid and isoprenoid biosynthesis	08 CELLULAR TRANSPORT AND TRANSPORT MECHANISMS	08.07 vesicular transport (Golgi network, etc.)
An07g08760	0.968768	0.761768	1.09897	0.245477	1.09714	0.264547	1.62542	0.000206984	An00g09975_at	strong similarity to hypothetical NADPH dehydrogenase Oye3 - Saccharomyces cerevisiae				01 METABOLISM	01.06 lipid, fatty-acid and isoprenoid metabolism	01.06.01 lipid, fatty-acid and isoprenoid biosynthesis	01.06.01.07 isoprenoid biosynthesis	01.06.01.07.11 tetracyclic and pentacyclic triterpenes (cholesterin, steroids and hopanoids) biosynthesis	01.06.04 breakdown of lipids, fatty acids and isoprenoids	01.06.07 lipid, fatty-acid and isoprenoid utilization
An08g01190	1.05813	0.692342	1.21589	0.291483	1.22152	0.331288	1.61981	0.0308073	An00g11135_at	strong similarity to subunit of the major N alpha-acetyltransferase Ard1 - Saccharomyces cerevisiae				01 METABOLISM	01.06 lipid, fatty-acid and isoprenoid metabolism	01.06.07 lipid, fatty-acid and isoprenoid utilization	03 CELL CYCLE AND DNA PROCESSING	03.03 cell cycle	03.03.01 mitotic cell cycle and cell cycle control	05 PROTEIN SYNTHESIS	06 PROTEIN FATE (folding, modification, destination)	06.07 protein modification	06.07.04 modification by acetylation, deacetylation	40 SUBCELLULAR LOCALISATION	40.03 cytoplasm
An14g01150	0.681903	0.106988	0.64804	0.0638588	1.31784	0.42501	1.61898	0.026505	An00g08484_at	strong similarity to glycine dehydrogenase component P - Pisum sativum				01 METABOLISM	01.01 amino acid metabolism	01.01.10 amino acid degradation (catabolism)	01.01.10.05 degradation of amino acids of the cysteine-aromatic group	01.01.10.05.04 degradation of glycine	40 SUBCELLULAR LOCALISATION	40.16 mitochondrion
An01g07400	0.98339	0.925272	0.965221	0.87185	1.00749	0.952907	1.61663	0.0255362	An00g09366_at	strong similarity to hypothetical protein YOL124c - Saccharomyces cerevisiae				01 METABOLISM	01.03 nucleotide metabolism	01.03.99 other nucleotide-metabolism activities	03 CELL CYCLE AND DNA PROCESSING	03.01 DNA processing	03.01.05 DNA recombination and DNA repair	03.01.05.01 DNA repair
An04g02670	1.24326	0.364642	1.27181	0.315145	1.3553	0.254915	1.61546	0.0462584	An00g09976_at	strong similarity to NADPH-dependent aldehyde reductase - Sporobolomyces salmonicolor				01 METABOLISM	01.05 C-compound and carbohydrate metabolism	01.05.01 C-compound and carbohydrate utilization
An08g02530	1.04475	0.820701	0.961131	0.797208	1.19185	0.438007	1.60454	0.0324647	An00g08708_at	strong similarity to hyperosmolarity-responsive protein Hor2 - Saccharomyces cerevisiae				01 METABOLISM	01.05 C-compound and carbohydrate metabolism	01.05.01 C-compound and carbohydrate utilization	11 CELL RESCUE, DEFENSE AND VIRULENCE	11.01 stress response	40 SUBCELLULAR LOCALISATION	40.03 cytoplasm	40.16 mitochondrion
An02g03330	1.00844	0.950614	1.01007	0.897382	1.09068	0.484363	1.60376	0.00522261	An00g12117_at	strong similarity to very long-chain fatty acyl-CoA synthase Fat1 - Saccharomyces cerevisiae				01 METABOLISM	01.06 lipid, fatty-acid and isoprenoid metabolism	01.06.01 lipid, fatty-acid and isoprenoid biosynthesis
An01g07510	1.052	0.813389	1.0572	0.80729	1.29615	0.272167	1.60226	0.0328733	An00g05335_at	similarity to nitrilase fusion protein NitFhit - Caenorhabditis elegans				01 METABOLISM	01.02 nitrogen and sulfur metabolism	01.02.01 nitrogen and sulfur utilization
An01g11680	1.0432	0.658623	0.947298	0.638625	1.19372	0.186226	1.60012	0.00077239	An00g07377_at	strong similarity to carboxy-cis,cis-muconate cyclase CMLE - Neurospora crassa	SMURF_Cluster:3	NRPS-Like	An01g11770	01 METABOLISM	01.01 amino acid metabolism	01.01.99 other amino acid metabolism activities	01.05 C-compound and carbohydrate metabolism
An04g04480	0.962125	0.692509	1.41414	0.00784115	1.46561	0.010624	1.59764	0.00329299	An00g08079_at	strong similarity to enoyl reductase of the lovastatin biosynthesis lovC - Aspergillus terreus	SMURF_Cluster:21	PKS	An04g04340	01 METABOLISM	01.20 secondary metabolism	01.20.05 biosynthesis of acetic acid derivatives	01.20.05.11 biosynthesis of polyketides
An01g09330	1.06228	0.49288	1.09567	0.280523	1.13971	0.132552	1.58507	0.000251719	An00g13124_at	strong similarity to methyl chloride transferase BMCT - Batis maritima				01 METABOLISM	01.05 C-compound and carbohydrate metabolism	01.05.99 other C-compound, carbohydrate metabolism activities
An04g02090	0.821121	0.3461	0.983095	0.77812	1.51215	0.130834	1.58449	0.0154341	An00g03071_at	pyruvate carboxylase pyc - Aspergillus niger				01 METABOLISM	01.05 C-compound and carbohydrate metabolism	01.05.01 C-compound and carbohydrate utilization	01.05.01.01 C-compound, carbohydrate catabolism	01.05.01.01.03 C-2 compound and organic acid catabolism	01.05.01.03 C-compound, carbohydrate anabolism	40 SUBCELLULAR LOCALISATION	40.03 cytoplasm	40.16 mitochondrion
An12g03940	0.997329	0.977687	1.0982	0.566168	1.18692	0.349791	1.58348	0.019128	An00g10537_at	strong similarity to hypothetical pyridoxine synthesis protein PDX2 - Cercospora nicotianae				01 METABOLISM	01.07 metabolism of vitamins, cofactors, and prosthetic groups	01.07.01 biosynthesis of vitamins, cofactors, and prosthetic groups
An15g01980	1.04537	0.662145	1.04996	0.556616	1.18072	0.109582	1.58321	0.00100343	An00g06811_at	strong similarity to 8-amino-7-oxononanoate synthase from patent WO9927105-A2 - Chlamydia pneumoniae				01 METABOLISM	01.07 metabolism of vitamins, cofactors, and prosthetic groups	01.07.01 biosynthesis of vitamins, cofactors, and prosthetic groups
An04g05860	1.47555	0.0683507	1.43838	0.0839273	1.14801	0.614885	1.57647	0.0325277	An00g10889_at	strong similarity to ribose-phosphate pyrophosphokinase Prs2 - Saccharomyces cerevisiae				01 METABOLISM	01.01 amino acid metabolism	01.01.01 amino acid biosynthesis	01.01.01.11 biosynthesis of the cysteine-aromatic group	01.01.01.11.11 biosynthesis of tyrosine	01.01.01.11.13 biosynthesis of tryptophan	01.03 nucleotide metabolism	01.03.01 purine nucleotide metabolism	01.03.04 pyrimidine nucleotide metabolism
An12g04660	1.26213	0.0820029	1.20997	0.19056	1.24136	0.119091	1.57307	0.00568484	An00g11800_at	strong similarity to thiamin-phosphate pyrophosphorylase/hydroxyethylthiazole kinase Thi6 - Saccharomyces cerevisiae				01 METABOLISM	01.07 metabolism of vitamins, cofactors, and prosthetic groups	01.07.01 biosynthesis of vitamins, cofactors, and prosthetic groups
An12g03570	1.51063	0.066213	1.46406	0.0711083	1.14762	0.620133	1.57275	0.0391423	An00g03053_at	orotidine-5-phosphate decarboxylase pyrA - Aspergillus niger				01 METABOLISM	01.03 nucleotide metabolism	01.03.04 pyrimidine nucleotide metabolism
An18g01590	0.748135	0.151937	0.911134	0.612329	1.41282	0.222323	1.5723	0.0385967	An00g07394_at	strong similarity to carnitine O-acetyltransferase cat2 - Candida tropicalis				01 METABOLISM	01.06 lipid, fatty-acid and isoprenoid metabolism	01.06.01 lipid, fatty-acid and isoprenoid biosynthesis	01.06.01.05 fatty acid biosynthesis	01.06.13 lipid and fatty-acid transport	40 SUBCELLULAR LOCALISATION	40.16 mitochondrion	40.19 peroxisome
An18g02360	0.967837	0.845017	0.954777	0.762306	1.07463	0.647103	1.57118	0.0296038	An00g11355_at	strong similarity to Dol-P-Man dependent alpha(1-3) mannosyltransferase Alg3 - Saccharomyces cerevisiae				01 METABOLISM	01.05 C-compound and carbohydrate metabolism	01.05.01 C-compound and carbohydrate utilization	06 PROTEIN FATE (folding, modification, destination)	06.07 protein modification	06.07.02 modification with sugar residues (e.g. glycosylation)
An05g00390	0.96371	0.868646	1.01718	0.962814	1.18727	0.427824	1.57107	0.0438404	An00g06870_at	strong similarity to acetyl coenzyme A synthase - Tetrahymena pyriformis				01 METABOLISM	01.05 C-compound and carbohydrate metabolism	01.05.01 C-compound and carbohydrate utilization	02 ENERGY	02.01 glycolysis and gluconeogenesis	02.10 tricarboxylic-acid pathway (citrate cycle, Krebs cycle, TCA cycle)	03 CELL CYCLE AND DNA PROCESSING	03.03 cell cycle	03.03.01 mitotic cell cycle and cell cycle control
An15g07720	0.912277	0.305202	1.08548	0.331421	1.32755	0.0166675	1.57093	0.000336038	An00g07388_at	strong similarity to carboxyphosphonoenolpyruvate mutase - Streptomyces hygroscopicus				01 METABOLISM	01.20 secondary metabolism	01.20.99 other secondary metabolism activities	11 CELL RESCUE, DEFENSE AND VIRULENCE	11.05 Disease, virulence and defense	11.05.05 virulence, disease factors	11.05.05.01 toxins	40 SUBCELLULAR LOCALISATION	40.03 cytoplasm
An01g13590	1.05427	0.67859	1.18977	0.344088	1.11056	0.548226	1.56963	0.0268193	An00g10927_at	strong similarity to saccharopine reductase LYS3 - Magnaporthe grisea				01 METABOLISM	01.01 amino acid metabolism	01.01.01 amino acid biosynthesis	01.01.01.07 biosynthesis of the aspartate family	01.01.01.07.06 biosynthesis of lysine	01.01.01.07.06.03 aminoadipic acid pathway	40 SUBCELLULAR LOCALISATION	40.03 cytoplasm
An18g01200	1.06919	0.733664	1.19314	0.380206	1.47751	0.0945565	1.56349	0.0425094	An00g10109_at	strong similarity to O-methylsterigmatocystin oxidoreductase ord1 - Aspergillus flavus				01 METABOLISM	01.20 secondary metabolism	01.20.05 biosynthesis of acetic acid derivatives	01.20.05.11 biosynthesis of polyketides	11 CELL RESCUE, DEFENSE AND VIRULENCE	11.05 Disease, virulence and defense	11.05.05 virulence, disease factors	11.05.05.01 toxins
An12g04560	1.20324	0.37086	1.19168	0.416142	1.24678	0.456284	1.56119	0.0250928	An00g11264_at	strong similarity to 75-kD autoantigen PM-Sc1 - Homo sapiens				01 METABOLISM	01.03 nucleotide metabolism	01.03.16 polynucleotide degradation	01.03.16.01 RNA degradation	04 TRANSCRIPTION	04.01 rRNA transcription	04.01.04 rRNA processing	40 SUBCELLULAR LOCALISATION	40.10 nucleus
An07g00680	0.745664	0.17328	0.776345	0.241508	0.978151	0.932546	1.55969	0.0215417	An00g09602_at	strong similarity to low specificity L-threonine aldolase from patent JP03277282-A - Pseudomonas putida				01 METABOLISM	01.01 amino acid metabolism	01.01.01 amino acid biosynthesis	01.01.01.11 biosynthesis of the cysteine-aromatic group	01.01.10 amino acid degradation (catabolism)	01.01.10.03 degradation of amino acids of the aspartate group	01.01.10.03.03 degradation of threonine
An16g02520	0.999413	0.842969	0.925192	0.807283	1.16481	0.314019	1.558	0.0221831	An00g11812_at	strong similarity to threonine synthase Thr4 - Saccharomyces cerevisiae				01 METABOLISM	01.01 amino acid metabolism	01.01.01 amino acid biosynthesis	01.01.01.07 biosynthesis of the aspartate family	01.01.01.07.03 biosynthesis of threonine	01.01.01.11 biosynthesis of the cysteine-aromatic group	01.01.01.11.01 biosynthesis of serine	01.01.01.11.07 biosynthesis of glycine	01.07 metabolism of vitamins, cofactors, and prosthetic groups	01.07.04 utilization of vitamins, cofactors, and prosthetic groups
An11g06590	1.01425	0.960071	1.12944	0.558022	1.20021	0.386458	1.55507	0.0405179	An00g09721_at	strong similarity to methyltransferase Coq5 - Saccharomyces cerevisiae				01 METABOLISM	01.07 metabolism of vitamins, cofactors, and prosthetic groups	01.07.01 biosynthesis of vitamins, cofactors, and prosthetic groups	40 SUBCELLULAR LOCALISATION	40.16 mitochondrion
An01g11650	0.921791	0.658259	0.99513	0.954222	1.14188	0.513719	1.55402	0.0298326	An00g08317_at	strong similarity to formyltetrahydrofolate deformylase purU - Corynebacterium sp.				01 METABOLISM	01.05 C-compound and carbohydrate metabolism	01.05.01 C-compound and carbohydrate utilization	01.05.01.01 C-compound, carbohydrate catabolism	01.07 metabolism of vitamins, cofactors, and prosthetic groups	01.07.01 biosynthesis of vitamins, cofactors, and prosthetic groups	01.07.04 utilization of vitamins, cofactors, and prosthetic groups
An01g12310	1.26619	0.227333	1.12168	0.518076	0.982897	0.889071	1.55308	0.0260967	An00g04389_at	similarity to hydroxyquinol 1,2-dioxygenase BAA82713.1 - Arthrobacter sp.				01 METABOLISM	01.05 C-compound and carbohydrate metabolism	01.05.01 C-compound and carbohydrate utilization	01.05.01.01 C-compound, carbohydrate catabolism
An15g04660	1.15225	0.477896	1.26291	0.204134	1.14309	0.480732	1.55005	0.0161261	An00g05876_at	similarity to sequence 143 from patent WO0100844 - Corynebacterium glutamicum				01 METABOLISM	01.05 C-compound and carbohydrate metabolism	01.05.01 C-compound and carbohydrate utilization	01.05.01.01 C-compound, carbohydrate catabolism	02 ENERGY
An01g09480	1.35825	0.200691	1.55472	0.113263	1.3453	0.347993	1.54272	0.0221049	An00g10291_at	strong similarity to phosphatidylserine synthase pS232 - Triticum aestivum				01 METABOLISM	01.06 lipid, fatty-acid and isoprenoid metabolism	01.06.01 lipid, fatty-acid and isoprenoid biosynthesis	01.06.01.01 phospholipid biosynthesis
An02g10920	0.92938	0.304685	0.985812	0.847379	1.09703	0.197803	1.54199	0.000198805	An00g07627_at	strong similarity to copper amine oxidase AO-I - Aspergillus niger				01 METABOLISM	01.01 amino acid metabolism	01.01.01 amino acid biosynthesis	01.20 secondary metabolism	01.20.17 biosynthesis of secondary products derived from primary amino acids	01.20.17.03 biosynthesis of amines	11 CELL RESCUE, DEFENSE AND VIRULENCE	11.07 detoxification	11.07.03 detoxification by modification
An08g06570	1.0749	0.734523	1.04927	0.808693	1.1438	0.453772	1.54158	0.0122069	An00g11869_at	strong similarity to transketolase Tkl1 - Saccharomyces cerevisiae				01 METABOLISM	01.01 amino acid metabolism	01.01.01 amino acid biosynthesis	01.05 C-compound and carbohydrate metabolism	01.05.01 C-compound and carbohydrate utilization	02 ENERGY	02.07 pentose-phosphate pathway	40 SUBCELLULAR LOCALISATION	40.03 cytoplasm
An04g09830	0.940444	0.442358	0.982921	0.827665	1.25651	0.0713806	1.54083	0.000373144	An00g05448_at	similarity to phosphinothricin acetyltransferase pat - Streptomyces coelicolor				01 METABOLISM	01.20 secondary metabolism	01.20.05 biosynthesis of acetic acid derivatives
An03g03360	0.988278	0.961108	1.07803	0.701302	1.21972	0.374628	1.54039	0.0307681	An00g07397_at	strong similarity to carnitine/acyl carnitine carrier acuH - Aspergillus nidulans				01 METABOLISM	01.06 lipid, fatty-acid and isoprenoid metabolism	01.06.04 breakdown of lipids, fatty acids and isoprenoids	01.06.13 lipid and fatty-acid transport	08 CELLULAR TRANSPORT AND TRANSPORT MECHANISMS	08.04 mitochondrial transport	67 TRANSPORT FACILITATION	67.07 C-compound and carbohydrate transporters
An01g05200	0.929503	0.641583	1.2087	0.322544	1.30581	0.192721	1.53773	0.0276681	An00g08019_at	strong similarity to DPM2 - Mus musculus				01 METABOLISM	01.20 secondary metabolism	01.20.01 metabolism of primary metabolic sugars derivatives	01.20.01.07 biosynthesis of glycosides	06 PROTEIN FATE (folding, modification, destination)	06.07 protein modification	06.07.02 modification with sugar residues (e.g. glycosylation)	40 SUBCELLULAR LOCALISATION	40.07 endoplasmic reticulum
An02g06320	1.20946	0.385415	1.40566	0.122285	1.35313	0.165068	1.5292	0.0210264	An00g08704_at	strong similarity to 3-hydroxy-3-methylglutaryl-CoA synthase Erg13 - Saccharomyces cerevisiae				01 METABOLISM	01.06 lipid, fatty-acid and isoprenoid metabolism	01.06.01 lipid, fatty-acid and isoprenoid biosynthesis
An02g12060	1.17141	0.419167	1.25452	0.264663	1.12844	0.712878	1.52155	0.0381271	An00g05698_at	similarity to hypothetical cystathione beta-synthase cysB - Dictyostelium discoideum				01 METABOLISM
An12g10410	1.31953	0.163956	1.76296	0.00737693	2.00049	0.00612177	1.51607	0.0568788	An00g12024_at	strong similarity to UDP-Glc-4-epimerase galE - Escherichia coli				01 METABOLISM	01.05 C-compound and carbohydrate metabolism	01.05.01 C-compound and carbohydrate utilization	01.05.01.01 C-compound, carbohydrate catabolism	01.05.01.01.01 sugar, glucoside, polyol and carboxylate catabolism	01.05.01.03 C-compound, carbohydrate anabolism	01.05.01.03.02 polysaccharide biosynthesis	40 SUBCELLULAR LOCALISATION	40.03 cytoplasm
An14g04300	1.05091	0.714324	1.03161	0.808405	1.11128	0.56904	1.50882	0.0335687	An00g09828_at	strong similarity to molybdenum cofactor biosynthetic protein - Aspergillus nidulans				01 METABOLISM	01.07 metabolism of vitamins, cofactors, and prosthetic groups	01.07.01 biosynthesis of vitamins, cofactors, and prosthetic groups
An03g05790	0.91995	0.190887	1.03414	0.679712	1.03064	0.770455	1.50115	0.00012245	An00g10131_at	strong similarity to O-methyltransferase B omtB - Aspergillus parasiticus	SMURF_Cluster:17	NRPS-Like	An03g05680	01 METABOLISM	01.20 secondary metabolism	01.20.05 biosynthesis of acetic acid derivatives	01.20.05.11 biosynthesis of polyketides	11 CELL RESCUE, DEFENSE AND VIRULENCE	11.05 Disease, virulence and defense	11.05.05 virulence, disease factors	11.05.05.01 toxins
An11g10890	1.61508	0.0325728	1.60774	0.0298063	1.42812	0.112057	1.45294	0.0487592	An00g06510_at	similarity to UDP-glucose 4-epimerase Gal10 - Saccharomyces cerevisiae				01 METABOLISM	01.05 C-compound and carbohydrate metabolism	01.05.01 C-compound and carbohydrate utilization	40 SUBCELLULAR LOCALISATION	40.03 cytoplasm
An04g09890	1.25098	0.253047	1.62776	0.0348306	2.20815	0.00302671	1.42559	0.30037	An00g07460_at	strong similarity to hypothetical cell wall alpha-glucan synthase ags1p - Schizosaccharomyces pombe				01 METABOLISM	01.05 C-compound and carbohydrate metabolism	01.05.01 C-compound and carbohydrate utilization
An15g07510	1.15977	0.329584	1.12917	0.325925	1.51132	0.0296944	1.4098	0.021307	An00g10219_at	strong similarity to peptide transport gene CaPTR2 - Candida albicans	Antismash_An15_c4	nrps	No backbone information	01 METABOLISM	01.01 amino acid metabolism	08 CELLULAR TRANSPORT AND TRANSPORT MECHANISMS	08.19 cellular import	67 TRANSPORT FACILITATION	67.11 peptide transporters	67.50 transport mechanism	67.50.03 symporters	67.50.03.01 proton driven symporter
An16g00380	1.06767	0.322931	0.979952	0.73687	1.00207	0.975263	1.31474	0.00580852	An00g06368_at	similarity to thiamine-repressible protein thi1p - Schizosaccharomyces pombe				01 METABOLISM	01.01 amino acid metabolism	01.01.04 regulation of amino acid metabolism	01.05 C-compound and carbohydrate metabolism	01.05.04 regulation of C-compound and carbohydrate utilization	04 TRANSCRIPTION	04.05 mRNA transcription	04.05.01 mRNA synthesis	04.05.01.04 transcriptional control	40 SUBCELLULAR LOCALISATION	40.10 nucleus
An01g00200	1.18597	0.406695	1.52551	0.0440887	1.53134	0.0652453	1.31318	0.17815	An00g11170_at	strong similarity to succinyl-CoA:3-ketoacid-CoA transferase SCOT - Homo sapiens				01 METABOLISM	01.05 C-compound and carbohydrate metabolism	01.05.01 C-compound and carbohydrate utilization	01.05.01.01 C-compound, carbohydrate catabolism	01.20 secondary metabolism	01.20.05 biosynthesis of acetic acid derivatives	01.20.05.99 other biosynthesis of acetic acid derivatives	02 ENERGY	02.99 other energy generation activities	40 SUBCELLULAR LOCALISATION	40.16 mitochondrion
An12g10630	0.956999	0.873562	1.34776	0.193256	1.7509	0.0476317	1.27608	0.220553	An00g03717_at	similarity to acid phosphatase aphA - Aspergillus ficuum	Antismash_An12_c7	terpene	No backbone information	01 METABOLISM	01.05 C-compound and carbohydrate metabolism
An11g00670	1.31326	0.220817	1.76376	0.0224799	1.54055	0.0838007	1.25067	0.276943	An00g06886_at	strong similarity to acidic sphingomyelin phosphodiesterase ASM - Mus musculus				01 METABOLISM	01.06 lipid, fatty-acid and isoprenoid metabolism	01.06.04 breakdown of lipids, fatty acids and isoprenoids	10 CELLULAR COMMUNICATION/SIGNAL TRANSDUCTION MECHANISM	10.01 intracellular signalling	10.01.01 unspecified signal transduction	11 CELL RESCUE, DEFENSE AND VIRULENCE	11.01 stress response	14 CELL FATE	14.10 cell death	40 SUBCELLULAR LOCALISATION	40.25 vacuole or lysosome
An14g04000	0.948949	0.474618	1.01879	0.770352	1.00521	0.934794	1.18379	0.030777	An00g05766_at	similarity to transcription regulator amdR - Aspergillus oryzae				01 METABOLISM	01.01 amino acid metabolism	01.01.10 amino acid degradation (catabolism)	01.05 C-compound and carbohydrate metabolism	01.05.04 regulation of C-compound and carbohydrate utilization	04 TRANSCRIPTION	04.05 mRNA transcription	04.05.01 mRNA synthesis	04.05.01.04 transcriptional control	40 SUBCELLULAR LOCALISATION	40.10 nucleus
An08g01000	0.706026	0.104022	0.581759	0.0242432	0.961337	0.678317	1.13283	0.704522	An00g07166_at	strong similarity to aspartate transaminase aspC - Methanobacterium thermoformicicum				01 METABOLISM	01.01 amino acid metabolism	01.01.01 amino acid biosynthesis	01.01.10 amino acid degradation (catabolism)	01.02 nitrogen and sulfur metabolism
An12g00910	1.64325	0.0854826	1.47834	0.0278124	1.28903	0.104427	1.12387	0.272205	An00g05447_at	similarity to phosphatidylserine decarboxylase Psd2 - Saccharomyces cerevisiae				01 METABOLISM	01.06 lipid, fatty-acid and isoprenoid metabolism	01.06.07 lipid, fatty-acid and isoprenoid utilization	40 SUBCELLULAR LOCALISATION	40.08 Golgi
An03g06510	0.926622	0.138744	1.14708	0.0284013	1.14558	0.0751539	1.09003	0.156548	An00g05781_at	weak similarity to regulator protein Uga3 - Saccharomyces cerevisiae	SMURF_Cluster:19	PKS	An03g06380	01 METABOLISM	01.02 nitrogen and sulfur metabolism	01.02.04 regulation of nitrogen and sulphur utilization	04 TRANSCRIPTION	04.05 mRNA transcription	04.05.01 mRNA synthesis	04.05.01.04 transcriptional control	40 SUBCELLULAR LOCALISATION	40.10 nucleus
An16g01200	1.48587	0.0694659	1.81908	0.0152724	1.53572	0.0725993	1.05993	0.63588	An00g07517_at	strong similarity to choline permease Hnm1 - Saccharomyces cerevisiae				01 METABOLISM	01.01 amino acid metabolism	01.01.07 amino acid transport	08 CELLULAR TRANSPORT AND TRANSPORT MECHANISMS	08.19 cellular import	67 TRANSPORT FACILITATION	67.10 amino-acid transporters
An08g03580	1.13246	0.390495	1.69997	0.00653308	1.57582	0.0228384	1.00649	0.970662	An00g06620_at	strong similarity to 1,3-beta-glucanosyltransferase bgt1 - Aspergillus fumigatus				01 METABOLISM	01.05 C-compound and carbohydrate metabolism	01.05.01 C-compound and carbohydrate utilization
An13g02940	0.10929	0.0804168	0.0794466	0.0393876	0.263508	0.509492	0.973612	0.245921	An00g08082_at	strong similarity to enoyl reductase of the lovastatin biosynthesis lovC - Aspergillus terreus	SMURF_Cluster:57	NRPS	An13g03040	01 METABOLISM	01.20 secondary metabolism	01.20.05 biosynthesis of acetic acid derivatives	01.20.05.11 biosynthesis of polyketides
An02g06430	1.80193	0.14087	1.83081	0.0479449	1.28425	0.254796	0.944688	0.541608	An00g06454_at	similarity to transketolase Tkt1 - Saccharomyces cerevisiae				01 METABOLISM	01.05 C-compound and carbohydrate metabolism	01.05.01 C-compound and carbohydrate utilization	01.05.01.05 autotrophic CO2-fixation	01.05.01.05.01 Calvin cycle	02 ENERGY	02.07 pentose-phosphate pathway	02.07.03 pentose-phosphate pathway non oxidative branch	40 SUBCELLULAR LOCALISATION	40.03 cytoplasm
An01g06850	1.63323	0.0410731	2.36011	0.000980759	2.10348	0.0027378	0.925783	0.646268	An00g03639_at	similarity to 4-hydroxybutyrate dehydrogenase - Alcaligenes eutrophus	SMURF_Cluster:2	PKS	An01g06950	01 METABOLISM	01.06 lipid, fatty-acid and isoprenoid metabolism	01.06.01 lipid, fatty-acid and isoprenoid biosynthesis	01.06.01.05 fatty acid biosynthesis
An09g02240	0.692247	0.137313	0.590045	0.0268793	0.797037	0.310791	0.92558	0.71437	An00g07282_at	strong similarity to beta-N-acetylhexosaminidase from patent WO9839459-A1 - Penicillium chrysogenum				01 METABOLISM	01.05 C-compound and carbohydrate metabolism	01.05.01 C-compound and carbohydrate utilization	01.05.01.01 C-compound, carbohydrate catabolism	01.05.01.01.01 sugar, glucoside, polyol and carboxylate catabolism	11 CELL RESCUE, DEFENSE AND VIRULENCE	11.10 degradation of foreign (exogenous) compounds	11.10.07 degradation of foreign (exogenous) polysaccharides
An01g06840	1.47846	0.0616166	2.21306	0.00167953	2.1503	0.00599472	0.89811	0.545949	An00g06884_at	strong similarity to acid-CoA ligase Fat2 - Saccharomyces cerevisiae	SMURF_Cluster:2	PKS	An01g06950	01 METABOLISM	01.06 lipid, fatty-acid and isoprenoid metabolism	01.06.01 lipid, fatty-acid and isoprenoid biosynthesis	01.06.01.05 fatty acid biosynthesis	40 SUBCELLULAR LOCALISATION	40.19 peroxisome
An16g07040	0.572918	0.00617627	0.596007	0.0143779	0.950833	0.595496	0.884079	0.394061	An00g03869_at	similarity to beta-1,3-glucanosyltransferase bgt1 - Aspergillus fumigatus [truncated ORF]				01 METABOLISM	01.05 C-compound and carbohydrate metabolism	01.05.01 C-compound and carbohydrate utilization
An03g05980	0.976212	0.636865	0.945888	0.271774	0.924069	0.214117	0.880454	0.0301696	An00g06859_at	strong similarity to acetate regulatory DNA binding protein facB - Aspergillus niger	SMURF_Cluster:18	NRPS	An03g06010	01 METABOLISM	01.05 C-compound and carbohydrate metabolism	01.05.04 regulation of C-compound and carbohydrate utilization	04 TRANSCRIPTION	04.05 mRNA transcription	04.05.01 mRNA synthesis	04.05.01.04 transcriptional control	40 SUBCELLULAR LOCALISATION	40.10 nucleus
An12g07490	1.1389	0.395423	1.79079	0.0017091	1.23172	0.222148	0.863227	0.235364	An00g03873_at	similarity to beta-ketoacyl reductase rhlG - Pseudomonas aeruginosa				01 METABOLISM	01.06 lipid, fatty-acid and isoprenoid metabolism	01.06.01 lipid, fatty-acid and isoprenoid biosynthesis	01.06.01.05 fatty acid biosynthesis
An15g01500	0.730205	0.128156	0.682893	0.0667539	0.636075	0.0405977	0.85799	0.424848	An00g11382_at	strong similarity to fructose symporter Fsy1 - Saccharomyces pastorianus				01 METABOLISM	01.05 C-compound and carbohydrate metabolism	01.05.07 C-compound, carbohydrate transport	08 CELLULAR TRANSPORT AND TRANSPORT MECHANISMS	08.19 cellular import	67 TRANSPORT FACILITATION	67.07 C-compound and carbohydrate transporters	67.07.99 other C-compound transporters	67.50 transport mechanism	67.50.03 symporters	67.50.03.01 proton driven symporter
An03g01800	1.14505	0.269919	1.67038	0.00355976	1.45266	0.0247676	0.838332	0.13464	An00g11301_at	strong similarity to brain polypeptide endogenous benzodiazepinoid EBZD from patent US5011777-A - Bos taurus	SMURF_Cluster:13	PKS	An03g01820	01 METABOLISM	01.06 lipid, fatty-acid and isoprenoid metabolism	01.06.01 lipid, fatty-acid and isoprenoid biosynthesis
An04g00990	0.982726	0.959173	0.884259	0.496964	0.646533	0.0361859	0.816916	0.224448	An00g03048_at	NADP-dependent glutamate dehydrogenase gdhA from patent WO9951756-A - Aspergillus niger				01 METABOLISM	01.01 amino acid metabolism	01.01.10 amino acid degradation (catabolism)	01.01.10.01 degradation of amino acids of the glutamate group	01.01.10.01.04 degradation of glutamate
An01g07260	0.959853	0.820137	0.885884	0.500426	0.646514	0.04784	0.75181	0.118272	An00g07113_at	strong similarity to anthranilate phosphoribosyltransferase - Saccharomyces cerevisiae				01 METABOLISM	01.01 amino acid metabolism	01.01.01 amino acid biosynthesis	01.01.01.11 biosynthesis of the cysteine-aromatic group	01.01.01.11.09 biosynthesis of phenylalanine	01.01.01.11.11 biosynthesis of tyrosine	01.01.01.11.13 biosynthesis of tryptophan
An01g00620	1.03252	0.854096	0.809869	0.352376	0.51589	0.00689688	0.73888	0.156704	An00g10203_at	strong similarity to p-cumic aldehyde dehydrogenase cymc - Pseudomonas putida				01 METABOLISM	01.05 C-compound and carbohydrate metabolism	01.05.01 C-compound and carbohydrate utilization	01.05.01.01 C-compound, carbohydrate catabolism
An01g06820	1.21485	0.386322	1.76313	0.017975	1.8329	0.0350657	0.733367	0.206123	An00g08239_at	strong similarity to fatty acid omega-hydroxylase (P450foxy) CYP505 - Fusarium oxysporum	SMURF_Cluster:2	PKS	An01g06950	01 METABOLISM	01.06 lipid, fatty-acid and isoprenoid metabolism	01.06.99 other lipid, fatty-acid and isoprenoid metabolism activities
An01g13890	0.851067	0.167351	0.731978	0.00801686	0.845584	0.155431	0.732707	0.00917787	An00g10719_at	strong similarity to positive regulator of purine utilisation uaY - Aspergillus nidulans				01 METABOLISM	01.03 nucleotide metabolism	01.03.13 regulation of nucleotide metabolism	04 TRANSCRIPTION	04.05 mRNA transcription	04.05.01 mRNA synthesis	04.05.01.04 transcriptional control	40 SUBCELLULAR LOCALISATION	40.10 nucleus
An14g05550	2.00497	0.0344007	1.84747	0.128668	1.03318	0.846863	0.726879	0.0345308	An00g10192_at	strong similarity to protein from patent WO0100844-A - Corynebacterium glutamicum				01 METABOLISM	01.05 C-compound and carbohydrate metabolism	01.05.01 C-compound and carbohydrate utilization
An15g00200	0.98357	0.913632	0.824603	0.338571	0.651968	0.0460566	0.721668	0.114322	An00g03664_at	similarity to 6-phosphofructo-2-kinase/fructose 2,6-bisphosphatase PFKFB4 - Homo sapiens				01 METABOLISM	01.05 C-compound and carbohydrate metabolism	01.05.01 C-compound and carbohydrate utilization	01.05.04 regulation of C-compound and carbohydrate utilization	02 ENERGY	02.01 glycolysis and gluconeogenesis
An01g06880	1.23239	0.296089	1.57751	0.0306943	1.52574	0.0692016	0.69959	0.0828949	An00g04071_at	similarity to dihydroflavonol 4-reductase BAA12723.1 - Rosa hybrid cultivar	SMURF_Cluster:2	PKS	An01g06950	01 METABOLISM	01.20 secondary metabolism	01.20.35 biosynthesis of secondary products derived from L-phenylalanine and L-tyrosine	01.20.35.01 biosynthesis of phenylpropanoids	01.20.35.01.05 biosynthesis of stilbenes, flavonoids
An03g01590	0.704117	0.00918729	0.675078	0.00416058	0.643062	0.00289455	0.692791	0.00601776	An00g07073_at	strong similarity to general amino acid permease Gap1 - Saccharomyces cerevisiae				01 METABOLISM	01.01 amino acid metabolism	01.01.07 amino acid transport	08 CELLULAR TRANSPORT AND TRANSPORT MECHANISMS	08.19 cellular import	67 TRANSPORT FACILITATION	67.10 amino-acid transporters	67.50 transport mechanism	67.50.03 symporters	67.50.03.01 proton driven symporter
An01g10100	0.681774	0.015033	0.704013	0.028845	0.602801	0.00299424	0.668538	0.0108169	An00g08723_at	strong similarity to hypothetical aminotransferase SPBC1773.03c - Schizosaccharomyces pombe				01 METABOLISM	01.01 amino acid metabolism	01.01.01 amino acid biosynthesis
An09g01920	0.644373	0.0904498	0.641937	0.0911689	0.559761	0.0255435	0.659891	0.108513	An00g03645_at	similarity to 6-hydroxy-D-nicotine oxidase 6-HDNO - Arthrobacter oxidans	SMURF_Cluster:36	PKS	An09g01860	01 METABOLISM	01.05 C-compound and carbohydrate metabolism	01.05.01 C-compound and carbohydrate utilization
An16g07700	0.779618	0.122831	0.789317	0.132941	0.899607	0.568875	0.658071	0.0113583	An00g04053_at	similarity to dapA - Corynebacterium glutamicum				01 METABOLISM	01.01 amino acid metabolism	01.01.01 amino acid biosynthesis	01.01.01.07 biosynthesis of the aspartate family	01.01.01.07.06 biosynthesis of lysine	01.01.01.07.06.01 diaminopimelin acid pathway
An05g02050	1.19262	0.215518	1.21555	0.126204	0.922219	0.505687	0.656753	0.00186879	An00g06747_at	strong similarity to 3-oxoacyl-(acyl-carrier-protein) reductase srb - Bacillus subtilis				01 METABOLISM	01.06 lipid, fatty-acid and isoprenoid metabolism	01.06.01 lipid, fatty-acid and isoprenoid biosynthesis	01.06.01.05 fatty acid biosynthesis
An04g02760	1.00466	0.839108	0.855419	0.337006	0.69239	0.0207825	0.655173	0.00894342	An00g11116_at	strong similarity to starvation-sensing protein rspA - Escherichia coli				01 METABOLISM	01.20 secondary metabolism	01.20.50 catabolism of secondary metabolites	13 REGULATION OF / INTERACTION WITH CELLULAR ENVIRONMENT	13.11 cellular sensing and response	13.11.03 chemoperception and response	13.11.03.01 perception of nutrients and nutritional adaptation
An15g04100	1.18498	0.356009	0.971628	0.876902	0.714455	0.142101	0.65435	0.0418976	An00g10936_at	strong similarity to salicylaldehyde dehydrogenase doxF - Pseudomonas sp.	Antismash_An15_c2	t1pks	No backbone information	01 METABOLISM	01.05 C-compound and carbohydrate metabolism	01.05.01 C-compound and carbohydrate utilization	01.05.01.01 C-compound, carbohydrate catabolism	01.05.01.01.09 aerobic aromate catabolism
An09g04680	0.826036	0.322302	0.747293	0.155608	0.814451	0.308428	0.653546	0.0290455	An00g04328_at	similarity to hepatic glucose transport protein GLUT2 - Rattus norvegicus				01 METABOLISM	01.05 C-compound and carbohydrate metabolism	01.05.07 C-compound, carbohydrate transport	08 CELLULAR TRANSPORT AND TRANSPORT MECHANISMS	08.19 cellular import	67 TRANSPORT FACILITATION	67.07 C-compound and carbohydrate transporters
An15g00330	0.965674	0.825607	0.996467	0.991637	0.776888	0.106992	0.653207	0.0124956	An00g08491_at	strong similarity to glycoprotein-associated amino acid transporter b0,+AT1 - Mus musculus				01 METABOLISM	01.01 amino acid metabolism	01.01.07 amino acid transport	67 TRANSPORT FACILITATION	67.10 amino-acid transporters
An05g01320	1.44549	0.0328391	1.30862	0.0981779	0.808782	0.157955	0.651514	0.00402029	An00g09657_at	strong similarity to mannase man1 - Aspergillus aculeatus				01 METABOLISM	01.05 C-compound and carbohydrate metabolism	01.05.01 C-compound and carbohydrate utilization	01.05.01.01 C-compound, carbohydrate catabolism	01.05.01.01.01 sugar, glucoside, polyol and carboxylate catabolism
An01g01530	1.2359	0.335799	0.986211	0.872528	0.893566	0.50522	0.651266	0.0110706	An00g05600_at	similarity to proline dehydrogenase slgA - Drosophila melanogaster				01 METABOLISM	01.01 amino acid metabolism	01.01.01 amino acid biosynthesis	01.01.01.01 assimilation of ammonia, biosynthesis of the glutamate group	01.01.01.01.02 biosynthesis of the glutamate group (proline, hydroxyprolin, arginine, glutamine, glutamate)	01.01.01.01.02.05 biosynthesis of glutamate	01.01.10 amino acid degradation (catabolism)	01.01.10.01 degradation of amino acids of the glutamate group	01.01.10.01.01 degradation of proline	40 SUBCELLULAR LOCALISATION	40.16 mitochondrion
An02g09090	0.928915	0.713409	0.773354	0.22404	0.771946	0.235069	0.645724	0.0386506	An00g11624_at	strong similarity to mutarotase enzyme from patent JP07039380-A - Sus scrofa				01 METABOLISM	01.05 C-compound and carbohydrate metabolism	01.05.01 C-compound and carbohydrate utilization
An04g07200	0.7433	0.105468	0.680155	0.0342531	0.635286	0.0155409	0.64519	0.0150458	An00g09525_at	strong similarity to kynureninase - Rattus norvegicus				01 METABOLISM	01.01 amino acid metabolism	01.01.10 amino acid degradation (catabolism)	01.01.10.05 degradation of amino acids of the cysteine-aromatic group	01.01.10.05.07 degradation of tryptophan	01.07 metabolism of vitamins, cofactors, and prosthetic groups	01.07.01 biosynthesis of vitamins, cofactors, and prosthetic groups
An18g05910	0.860948	0.488491	0.81042	0.326023	0.771338	0.24688	0.645106	0.0433608	An00g10484_at	strong similarity to hypothetical glycosyl transferase SPCC330.08 - Schizosaccharomyces pombe				01 METABOLISM	01.05 C-compound and carbohydrate metabolism	01.05.01 C-compound and carbohydrate utilization	06 PROTEIN FATE (folding, modification, destination)	06.07 protein modification	06.07.02 modification with sugar residues (e.g. glycosylation)
An02g08570	1.19655	0.347149	1.03399	0.881131	0.695241	0.0677102	0.644538	0.0262703	An00g09498_at	strong similarity to isopenicillin N acyltransferase aAT - Aspergillus nidulans				01 METABOLISM	01.20 secondary metabolism	01.20.37 biosynthesis of peptide derived compounds	01.20.37.05 biosynthesis of beta-lactams	11 CELL RESCUE, DEFENSE AND VIRULENCE	11.05 Disease, virulence and defense	11.05.05 virulence, disease factors	11.05.05.01 toxins
An12g09370	0.849664	0.457382	0.943286	0.790256	0.858911	0.497575	0.644521	0.0462277	An00g09938_at	strong similarity to myo-inositol permease Itr1 - Saccharomyces cerevisiae				01 METABOLISM	01.05 C-compound and carbohydrate metabolism	01.05.07 C-compound, carbohydrate transport	08 CELLULAR TRANSPORT AND TRANSPORT MECHANISMS	08.19 cellular import	67 TRANSPORT FACILITATION	67.07 C-compound and carbohydrate transporters
An03g06330	1.0555	0.60791	0.910277	0.654237	0.592529	0.00410309	0.644223	0.0123916	An00g06670_at	strong similarity to 2,3-dihydroxybiphenyl-1,2-dioxygenase bphC - Pseudomonas stutzeri	Antismash_An03_c10	t1pks	No backbone information	01 METABOLISM	01.05 C-compound and carbohydrate metabolism
An01g05900	0.845678	0.387541	0.831697	0.314521	0.735589	0.147331	0.641305	0.0357095	An00g11943_at	strong similarity to cytochrome P450 trichodiene oxygenase TRI4 - Fusarium sporotrichioides				01 METABOLISM	01.06 lipid, fatty-acid and isoprenoid metabolism	01.06.01 lipid, fatty-acid and isoprenoid biosynthesis	01.06.01.07 isoprenoid biosynthesis	01.06.01.07.05 sesquiterpenes biosynthesis	01.06.99 other lipid, fatty-acid and isoprenoid metabolism activities	01.20 secondary metabolism	01.20.13 biosynthesis of derivatives of homoisopentenyl pyrophosphate	11 CELL RESCUE, DEFENSE AND VIRULENCE	11.05 Disease, virulence and defense	11.05.05 virulence, disease factors	11.05.05.01 toxins
An01g12570	0.761083	0.200171	0.710574	0.0983904	0.73058	0.144665	0.635986	0.0303187	An00g08652_at	strong similarity to histidinol dehydrogenase his-3 - Neurospora crassa				01 METABOLISM	01.01 amino acid metabolism	01.01.01 amino acid biosynthesis	01.01.01.11 biosynthesis of the cysteine-aromatic group	01.01.01.11.15 biosynthesis of histidine
An02g07890	0.696297	0.0604339	0.70631	0.0717004	0.808023	0.292715	0.635615	0.0200793	An00g12170_at	transcription factor pacC - Aspergillus niger				01 METABOLISM	01.05 C-compound and carbohydrate metabolism	01.05.04 regulation of C-compound and carbohydrate utilization	04 TRANSCRIPTION	04.05 mRNA transcription	04.05.01 mRNA synthesis	04.05.01.04 transcriptional control	40 SUBCELLULAR LOCALISATION	40.10 nucleus
An15g03210	0.789991	0.271656	0.739815	0.140443	0.711014	0.09838	0.63492	0.0272101	An00g08382_at	strong similarity to gamma-butyrobetaine hydroxylase BBH - Homo sapiens				01 METABOLISM	01.06 lipid, fatty-acid and isoprenoid metabolism	01.06.04 breakdown of lipids, fatty acids and isoprenoids	01.06.13 lipid and fatty-acid transport	01.07 metabolism of vitamins, cofactors, and prosthetic groups	01.07.01 biosynthesis of vitamins, cofactors, and prosthetic groups
An12g08230	0.745151	0.166733	0.739822	0.139788	0.772069	0.211268	0.63434	0.0259662	An00g12156_at	strong similarity to zinc-finger protein flbC - Aspergillus nidulans				01 METABOLISM	01.05 C-compound and carbohydrate metabolism	01.05.04 regulation of C-compound and carbohydrate utilization	04 TRANSCRIPTION	04.05 mRNA transcription	04.05.01 mRNA synthesis	04.05.01.04 transcriptional control	40 SUBCELLULAR LOCALISATION	40.10 nucleus
An12g09560	1.16549	0.454972	1.17661	0.440089	0.930445	0.74782	0.63316	0.0311032	An00g07728_at	strong similarity to cytochrome P450 monooxygenase avnA - Aspergillus parasiticus				01 METABOLISM	01.20 secondary metabolism	01.20.05 biosynthesis of acetic acid derivatives	01.20.05.11 biosynthesis of polyketides	11 CELL RESCUE, DEFENSE AND VIRULENCE	11.05 Disease, virulence and defense	11.05.05 virulence, disease factors	11.05.05.01 toxins
An01g09460	0.930105	0.583196	0.852473	0.233565	0.710178	0.0437623	0.631055	0.00203436	An00g04270_at	similarity to glucoamylase III Wsc2 - Saccharomyces cerevisiae [putative frameshift]				01 METABOLISM	01.05 C-compound and carbohydrate metabolism	01.05.01 C-compound and carbohydrate utilization
An08g10820	0.908736	0.49642	0.895492	0.417938	0.789322	0.0703763	0.628446	0.00231201	An00g09453_at	strong similarity to indole-3-acetaldehyde dehydrogenase iad1 - Ustilago maydis	Antismash_An08_c7	terpene	No backbone information	01 METABOLISM	01.20 secondary metabolism	01.20.33 biosynthesis of secondary products derived from L-tryptophan
An02g13270	1.19586	0.395987	1.08539	0.669834	0.877569	0.624801	0.626461	0.0406093	An00g07230_at	strong similarity to benzoate 4-monooxygenase cytochrome P450 53 bphA - Aspergillus niger				01 METABOLISM	01.01 amino acid metabolism	01.01.10 amino acid degradation (catabolism)	01.01.10.05 degradation of amino acids of the cysteine-aromatic group	01.01.10.05.05 degradation of phenylalanine	40 SUBCELLULAR LOCALISATION	40.07 endoplasmic reticulum
An09g04710	0.956579	0.838437	0.823216	0.357697	0.74776	0.234116	0.624248	0.0461265	An00g05446_at	strong similarity to phosphatidylserine decarboxylase 2 Psd2 - Saccharomyces cerevisiae				01 METABOLISM	01.06 lipid, fatty-acid and isoprenoid metabolism	01.06.01 lipid, fatty-acid and isoprenoid biosynthesis	01.06.01.01 phospholipid biosynthesis
An14g01880	0.87948	0.553939	0.904491	0.617929	0.738704	0.181063	0.62318	0.0364728	An00g05445_at	similarity to phosphatidylserine decarboxylase Psd2 - Saccharomyces cerevisiae	SMURF_Cluster:58	PKS	An14g01910	01 METABOLISM	01.06 lipid, fatty-acid and isoprenoid metabolism	01.06.01 lipid, fatty-acid and isoprenoid biosynthesis	01.06.01.01 phospholipid biosynthesis	40 SUBCELLULAR LOCALISATION	40.08 Golgi
An14g03110	0.877527	0.567979	0.729868	0.1184	0.714506	0.0982269	0.621763	0.0216811	An00g07764_at	strong similarity to cytochrome P450 monooxygenase TRI4 - Myrothecium roridum				01 METABOLISM	01.06 lipid, fatty-acid and isoprenoid metabolism	01.06.01 lipid, fatty-acid and isoprenoid biosynthesis	01.06.01.07 isoprenoid biosynthesis	01.06.01.07.05 sesquiterpenes biosynthesis	11 CELL RESCUE, DEFENSE AND VIRULENCE	11.05 Disease, virulence and defense	11.05.05 virulence, disease factors	11.05.05.01 toxins
An13g02090	1.07731	0.69707	0.975145	0.969824	0.866944	0.584513	0.620735	0.0498406	An00g06989_at	strong similarity to allantoate permease Dal5 - Saccharomyces cerevisiae				01 METABOLISM	01.02 nitrogen and sulfur metabolism	01.02.01 nitrogen and sulfur utilization	01.03 nucleotide metabolism	01.03.01 purine nucleotide metabolism	08 CELLULAR TRANSPORT AND TRANSPORT MECHANISMS	08.19 cellular import
An02g00140	1.08874	0.755684	0.988237	0.948446	0.764984	0.257028	0.619892	0.0414512	An00g12136_at	strong similarity to xylan 1,4-beta-xylosidase xynB - Bacillus subtilis	Antismash_An02_c1	other	No backbone information	01 METABOLISM	01.05 C-compound and carbohydrate metabolism	01.05.01 C-compound and carbohydrate utilization	01.05.01.01 C-compound, carbohydrate catabolism	01.05.01.01.01 sugar, glucoside, polyol and carboxylate catabolism
An06g00170	1.28327	0.323468	1.15239	0.54168	0.9175	0.69509	0.619578	0.0436071	An00g00144_at	alpha-galactosidase aglA - Aspergillus niger				01 METABOLISM	01.05 C-compound and carbohydrate metabolism	01.05.01 C-compound and carbohydrate utilization	01.05.01.01 C-compound, carbohydrate catabolism	01.05.01.01.01 sugar, glucoside, polyol and carboxylate catabolism
An08g05780	0.892782	0.567577	0.8205	0.293582	0.655331	0.0372033	0.619576	0.0118283	An00g06936_at	strong similarity to adrenoleukodystrophy related protein ALDRP - Homo sapiens				01 METABOLISM	01.06 lipid, fatty-acid and isoprenoid metabolism	01.06.13 lipid and fatty-acid transport	08 CELLULAR TRANSPORT AND TRANSPORT MECHANISMS	08.10 peroxisomal transport	40 SUBCELLULAR LOCALISATION	40.19 peroxisome
An16g04220	1.16562	0.504011	1.0251	0.915194	0.655178	0.0527965	0.618198	0.0305702	An00g03607_at	similarity to 2-haloacid halidohydrolase IVa - Pseudomonas cepacia				01 METABOLISM	01.05 C-compound and carbohydrate metabolism	01.05.01 C-compound and carbohydrate utilization
An01g02140	0.788633	0.345988	0.726889	0.187713	0.775952	0.322558	0.617974	0.0406093	An00g10343_at	strong similarity to high-affinity nicotinic acid permease Tna1 - Saccharomyces cerevisiae				01 METABOLISM	01.05 C-compound and carbohydrate metabolism	01.05.07 c-compound, carbohydrate transport	08 CELLULAR TRANSPORT AND TRANSPORT MECHANISMS	08.19 cellular import	67 TRANSPORT FACILITATION	67.07 c-compound and carbohydrate transporters	67.19 allantoin and allantoate transporters
An04g04690	1.28209	0.181445	0.972418	0.858605	0.795032	0.197039	0.617812	0.0053617	An00g06893_at	strong similarity to transcription factor involved in acriflavine resistance acr-2 - Neurospora crassa				01 METABOLISM	04 TRANSCRIPTION	04.05 mRNA transcription	04.05.01 mRNA synthesis	04.05.01.04 transcriptional control	40 SUBCELLULAR LOCALISATION	40.10 nucleus
An01g06830	1.11259	0.676008	1.5452	0.0758031	1.76788	0.0798384	0.616908	0.0392226	An00g05108_at	similarity to 3-ketosphinganine reductase Tsc10 - Saccharomyces cerevisiae	SMURF_Cluster:2	PKS	An01g06950	01 METABOLISM	01.06 lipid, fatty-acid and isoprenoid metabolism	01.06.01 lipid, fatty-acid and isoprenoid biosynthesis	01.06.01.03 glycolipid biosynthesis
An03g04410	0.819022	0.276303	0.765992	0.167297	0.825684	0.303231	0.615617	0.022238	An00g12028_at	strong similarity to UDP-glucose:dolichyl-phosphate glucosyltransferase Alg5 - Saccharomyces cerevisiae				01 METABOLISM	01.05 C-compound and carbohydrate metabolism	01.05.01 C-compound and carbohydrate utilization	06 PROTEIN FATE (folding, modification, destination)	06.07 protein modification	06.07.02 modification with sugar residues (e.g. glycosylation)	40 SUBCELLULAR LOCALISATION	40.07 endoplasmic reticulum
An07g09650	0.871239	0.572494	0.86284	0.487827	0.787744	0.279709	0.614148	0.0314205	An00g04141_at	similarity to chitin synthase III like Chs7 - Saccharomyces cerevisiae [truncated ORF]				01 METABOLISM	01.05 C-compound and carbohydrate metabolism	01.05.04 regulation of C-compound and carbohydrate utilization	06 PROTEIN FATE (folding, modification, destination)	06.04 protein targeting, sorting and translocation	08 CELLULAR TRANSPORT AND TRANSPORT MECHANISMS	08.07 vesicular transport (Golgi network, etc.)	40 SUBCELLULAR LOCALISATION	40.07 endoplasmic reticulum
An16g01690	1.156	0.51932	1.34878	0.231919	0.907894	0.628343	0.610266	0.0158712	An00g06556_at	similarity to X-linked PEST-containing monocarboxylate transporter XPCT - Homo sapiens				01 METABOLISM	01.05 C-compound and carbohydrate metabolism	01.05.07 C-compound, carbohydrate transport	67 TRANSPORT FACILITATION	67.07 C-compound and carbohydrate transporters
An11g02750	0.71888	0.204563	0.683744	0.0898402	0.637059	0.0725064	0.608925	0.0395042	An00g10629_at	strong similarity to hypothetical protein involved in carbon catabolite repression creC - Aspergillus nidulans				01 METABOLISM	01.05 C-compound and carbohydrate metabolism
An10g00330	0.944389	0.743378	0.893293	0.578333	0.819899	0.331615	0.608798	0.0172251	An00g07918_at	strong similarity to dihydrodipicolinate synthase dapA - Corynebacterium glutamicum				01 METABOLISM	01.01 amino acid metabolism	01.01.01 amino acid biosynthesis	01.01.01.07 biosynthesis of the aspartate family	01.01.01.07.06 biosynthesis of lysine
An04g00340	0.943744	0.81556	0.887048	0.605111	0.75274	0.257437	0.608553	0.0404131	An00g09939_at	strong similarity to myo-inositol transport protein Itr2 - Saccharomyces cerevisiae				01 METABOLISM	01.05 C-compound and carbohydrate metabolism	01.05.07 C-compound, carbohydrate transport	08 CELLULAR TRANSPORT AND TRANSPORT MECHANISMS	08.19 cellular import	67 TRANSPORT FACILITATION	67.07 C-compound and carbohydrate transporters
An17g01965	0.795731	0.274241	0.738044	0.138107	0.871127	0.498799	0.606653	0.0134053	An00g06080_at	similarity to heptaprenyl diphosphate synthetase ORFII from patent EP699761-A2 - Bacillus stearothermophilus				01 METABOLISM	01.06 lipid, fatty-acid and isoprenoid metabolism	01.06.01 lipid, fatty-acid and isoprenoid biosynthesis	01.06.01.07 isoprenoid biosynthesis	01.06.01.07.15 polyterpenes biosynthesis
An03g02040	1.42655	0.0815674	1.31287	0.189507	0.76717	0.222488	0.606068	0.027773	An00g11332_at	strong similarity to cyclopropane-fatty-acyl-phospholipid synthase - Escherichia coli				01 METABOLISM	01.06 lipid, fatty-acid and isoprenoid metabolism	01.06.01 lipid, fatty-acid and isoprenoid biosynthesis	06 PROTEIN FATE (folding, modification, destination)	06.07 protein modification	06.07.99 other protein modifications
An09g01550	0.878151	0.36538	0.809305	0.138101	0.542847	0.000253361	0.604211	0.0011669	An00g00168_at	copper amine oxidase AO-I - Aspergillus niger				01 METABOLISM	01.01 amino acid metabolism	01.01.01 amino acid biosynthesis	01.20 secondary metabolism	01.20.17 biosynthesis of secondary products derived from primary amino acids	01.20.17.03 biosynthesis of amines	11 CELL RESCUE, DEFENSE AND VIRULENCE	11.07 detoxification	11.07.03 detoxification by modification
An02g04800	0.994473	0.967197	0.916979	0.686472	0.772118	0.260507	0.603741	0.031607	An00g11193_at	strong similarity to sulfur metabolite repression control protein sconB - Aspergillus nidulans				01 METABOLISM	01.01 amino acid metabolism	01.01.04 regulation of amino acid metabolism
An07g04320	1.03116	0.864081	1.13731	0.501437	0.823109	0.343333	0.601796	0.0164605	An00g09963_at	strong similarity to NAD-dependent D-arabinitol dehydrogenase ard - Candida tropicalis				01 METABOLISM	01.05 C-compound and carbohydrate metabolism	01.05.01 C-compound and carbohydrate utilization
An08g08510	1.17677	0.482914	1.02342	0.910187	0.73475	0.216577	0.599944	0.0455071	An00g06976_at	strong similarity to aldehyde dehydrogenase aldh3 - Homo sapiens				01 METABOLISM	01.05 C-compound and carbohydrate metabolism	01.05.99 other C-compound, carbohydrate metabolism activities	01.06 lipid, fatty-acid and isoprenoid metabolism	01.06.01 lipid, fatty-acid and isoprenoid biosynthesis	01.06.01.05 fatty acid biosynthesis	11 CELL RESCUE, DEFENSE AND VIRULENCE	11.07 detoxification	11.07.03 detoxification by modification	40 SUBCELLULAR LOCALISATION	40.03 cytoplasm
An14g04190	1.16341	0.480918	1.14539	0.521246	0.792608	0.316353	0.597829	0.0293014	An00g06621_at	strong similarity to 1,4-alpha-glucan branching enzyme Glc3 - Saccharomyces cerevisiae				01 METABOLISM	01.05 C-compound and carbohydrate metabolism	02 ENERGY	02.19 metabolism of energy reserves (e.g. glycogen, trehalose)	40 SUBCELLULAR LOCALISATION	40.03 cytoplasm
An09g04810	1.0685	0.726404	0.898849	0.736656	0.697712	0.207242	0.597127	0.0488679	An00g08602_at	strong similarity to high affinity glucose transporter HGT1 - Kluyveromyces lactis				01 METABOLISM	01.05 C-compound and carbohydrate metabolism	01.05.07 C-compound, carbohydrate transport	08 CELLULAR TRANSPORT AND TRANSPORT MECHANISMS	08.19 cellular import	67 TRANSPORT FACILITATION	67.07 C-compound and carbohydrate transporters
An06g00990	0.967067	0.959118	1.09311	0.619263	0.959069	0.904299	0.596801	0.0336107	An00g08337_at	strong similarity to soluble cytoplasmic fumarate reductase YEL047c - Saccharomyces cerevisiae				01 METABOLISM	01.05 C-compound and carbohydrate metabolism	01.05.01 C-compound and carbohydrate utilization	02 ENERGY	02.10 tricarboxylic-acid pathway (citrate cycle, Krebs cycle, TCA cycle)	40 SUBCELLULAR LOCALISATION	40.03 cytoplasm
An11g02180	1.02697	0.891139	0.953377	0.80486	0.74656	0.163314	0.59622	0.0117671	An00g06717_at	strong similarity to 3,4-dihydroxyphenylacetate 2,3-dioxygenase hmgA - Aspergillus nidulans				01 METABOLISM	01.01 amino acid metabolism	01.01.10 amino acid degradation (catabolism)	01.01.10.05 degradation of amino acids of the cysteine-aromatic group	01.01.10.05.05 degradation of phenylalanine
An02g07860	0.804348	0.326899	0.740602	0.153184	0.673227	0.0831967	0.594481	0.0176522	An00g06857_at	strong similarity to acetate regulatory DNA binding protein facB - Aspergillus nidulans				01 METABOLISM	01.05 C-compound and carbohydrate metabolism	01.05.04 regulation of C-compound and carbohydrate utilization	04 TRANSCRIPTION	04.05 mRNA transcription	04.05.01 mRNA synthesis	04.05.01.04 transcriptional control	40 SUBCELLULAR LOCALISATION	40.10 nucleus
An03g02320	0.495239	0.0333526	0.439745	0.0127852	0.49333	0.0320153	0.593999	0.126309	An00g11652_at	strong similarity to phenol hydroxylase - Trichosporon cutaneum				01 METABOLISM	01.01 amino acid metabolism	01.01.10 amino acid degradation (catabolism)	01.01.10.05 degradation of amino acids of the cysteine-aromatic group	01.01.10.05.05 degradation of phenylalanine	01.05 C-compound and carbohydrate metabolism	01.05.01 C-compound and carbohydrate utilization	01.05.01.01 C-compound, carbohydrate catabolism	01.05.01.01.09 aerobic aromate catabolism	40 SUBCELLULAR LOCALISATION	40.03 cytoplasm
An09g04070	1.12393	0.551259	1.04574	0.809415	0.77184	0.286391	0.593629	0.0271958	An00g06667_at	strong similarity to 2,5-diketo-D-gluconate reductase yqhE - Escherichia coli				01 METABOLISM	01.05 C-compound and carbohydrate metabolism	01.05.01 C-compound and carbohydrate utilization	01.05.01.01 C-compound, carbohydrate catabolism
An12g05380	0.884604	0.555623	0.772469	0.228438	0.595867	0.0315474	0.593109	0.0201762	An00g07484_at	strong similarity to cercosporin transporter CFP - Cercospora kikuchii				01 METABOLISM	01.05 C-compound and carbohydrate metabolism	01.05.07 C-compound, carbohydrate transport	08 CELLULAR TRANSPORT AND TRANSPORT MECHANISMS	08.16 extracellular transport, exocytosis and secretion	67 TRANSPORT FACILITATION	67.07 C-compound and carbohydrate transporters
An14g02370	0.870138	0.464851	0.795794	0.250576	0.649627	0.0625017	0.591403	0.0149216	An00g11635_at	strong similarity to nucleoside diphosphatase Ynd1 - Saccharomyces cerevisiae				01 METABOLISM	01.04 phosphate metabolism	01.04.01 phosphate utilization	06 PROTEIN FATE (folding, modification, destination)	06.07 protein modification	06.07.02 modification with sugar residues (e.g. glycosylation)	40 SUBCELLULAR LOCALISATION	40.08 Golgi
An14g02870	0.646233	0.0707983	0.632976	0.0616633	0.501954	0.00534231	0.587793	0.0244254	An00g11164_at	strong similarity to succinate-semialdehyde dehydrogenase gabD - Escherichia coli				01 METABOLISM	01.02 nitrogen and sulfur metabolism	01.02.01 nitrogen and sulfur utilization	01.20 secondary metabolism	01.20.50 catabolism of secondary metabolites
An07g02100	1.00438	0.889087	0.879935	0.542479	0.613821	0.0448374	0.586915	0.01902	An00g08321_at	strong similarity to fructose-2,6-bisphosphate 2-phosphatase Fbp26 - Saccharomyces cerevisiae				01 METABOLISM	01.05 C-compound and carbohydrate metabolism	01.05.01 C-compound and carbohydrate utilization	40 SUBCELLULAR LOCALISATION	40.03 cytoplasm
An11g00070	0.828919	0.33634	0.776444	0.199037	0.612126	0.0206565	0.586081	0.0108727	An00g10121_at	strong similarity to O-methyltransferase B omtB - Aspergillus parasiticus	SMURF_Cluster:42	NRPS	An11g00050	01 METABOLISM	01.20 secondary metabolism	01.20.05 biosynthesis of acetic acid derivatives	01.20.05.11 biosynthesis of polyketides	11 CELL RESCUE, DEFENSE AND VIRULENCE	11.05 Disease, virulence and defense	11.05.05 virulence, disease factors	11.05.05.01 toxins
An11g06900	0.920866	0.739779	0.977985	0.872033	0.760266	0.256859	0.584434	0.0313218	An00g11995_at	strong similarity to ubiquitin conjugating enzyme TaUBC4 - Triticum aestivum				01 METABOLISM	01.05 C-compound and carbohydrate metabolism	01.05.04 regulation of C-compound and carbohydrate utilization	06 PROTEIN FATE (folding, modification, destination)	06.07 protein modification	06.07.05 modification by ubiquitination, deubiquitination	06.13 proteolytic degradation	06.13.01 cytoplasmic and nuclear degradation
An10g00350	0.87282	0.519856	0.962323	0.852555	0.833769	0.371687	0.58343	0.0196859	An00g04304_at	similarity to GTP cyclohydrolase II ribA - Actinobacillus pleuropneumoniae				01 METABOLISM	01.07 metabolism of vitamins, cofactors, and prosthetic groups	01.07.01 biosynthesis of vitamins, cofactors, and prosthetic groups	01.20 secondary metabolism	01.20.35 biosynthesis of secondary products derived from L-phenylalanine and L-tyrosine	01.20.35.01 biosynthesis of phenylpropanoids	01.20.35.01.05 biosynthesis of stilbenes, flavonoids
An18g00600	1.37628	0.256144	2.44344	0.000957432	1.19457	0.513755	0.582585	0.0135264	An00g08561_at	strong similarity to heat shock protein hsp30 - Neurospora crassa [truncated ORF]	Antismash_An18_c1	t1pks-nrps	No backbone information	01 METABOLISM	01.05 C-compound and carbohydrate metabolism	01.05.01 C-compound and carbohydrate utilization	06 PROTEIN FATE (folding, modification, destination)	06.01 protein folding and stabilization	11 CELL RESCUE, DEFENSE AND VIRULENCE	11.01 stress response	40 SUBCELLULAR LOCALISATION	40.16 mitochondrion
An07g03100	1.31911	0.254074	1.24062	0.331408	0.756424	0.297916	0.582574	0.0368514	An00g08184_at	strong similarity to esterase D ESD - Homo sapiens				01 METABOLISM	01.05 C-compound and carbohydrate metabolism	01.05.01 C-compound and carbohydrate utilization	01.06 lipid, fatty-acid and isoprenoid metabolism	01.06.04 breakdown of lipids, fatty acids and isoprenoids	01.20 secondary metabolism	01.20.50 catabolism of secondary metabolites
An11g09590	0.943313	0.839143	0.752298	0.193863	0.555561	0.0211339	0.582552	0.0185525	An00g06401_at	similarity to transcription factor Gal4 - Saccharomyces cerevisiae				01 METABOLISM	01.05 C-compound and carbohydrate metabolism	01.05.04 regulation of C-compound and carbohydrate utilization	04 TRANSCRIPTION	04.05 mRNA transcription	04.05.01 mRNA synthesis	04.05.01.04 transcriptional control	40 SUBCELLULAR LOCALISATION	40.10 nucleus
An12g06180	0.994676	0.8912	0.955483	0.951136	0.670365	0.0600652	0.580805	0.01103	An00g13072_at	weak similarity to isoenzyme B of UDP-N-acetylglucosamine:alpha-1,3-D-mannoside beta-1,4-N-acetylglucosaminyltransferase IV MGAT4B - Homo sapiens				01 METABOLISM	01.20 secondary metabolism	01.20.01 metabolism of primary metabolic sugars derivatives	01.20.01.07 biosynthesis of glycosides	06 PROTEIN FATE (folding, modification, destination)	06.07 protein modification	06.07.02 modification with sugar residues (e.g. glycosylation)	40 SUBCELLULAR LOCALISATION	40.08 Golgi
An03g06870	1.25456	0.241169	1.0571	0.793029	0.636814	0.0549811	0.579924	0.0140562	An00g07702_at	strong similarity to cytidine deaminase - Homo sapiens				01 METABOLISM	01.03 nucleotide metabolism	01.03.04 pyrimidine nucleotide metabolism
An06g01510	0.877913	0.520512	0.817616	0.319461	0.755185	0.191992	0.579788	0.0110389	An00g07545_at	strong similarity to class I alpha-mannosidase AAB62720.1 - Spodoptera frugiperda				01 METABOLISM	01.05 C-compound and carbohydrate metabolism	01.05.01 C-compound and carbohydrate utilization	06 PROTEIN FATE (folding, modification, destination)	06.07 protein modification	06.07.02 modification with sugar residues (e.g. glycosylation)
An07g06150	0.88942	0.363906	0.834024	0.148864	0.644935	0.00330656	0.578733	0.000366428	An00g09544_at	strong similarity to lanosterol synthase erg7p - Schizosaccharomyces pombe				01 METABOLISM	01.06 lipid, fatty-acid and isoprenoid metabolism	01.06.01 lipid, fatty-acid and isoprenoid biosynthesis	01.06.01.07 isoprenoid biosynthesis	01.06.01.07.11 tetracyclic and pentacyclic triterpenes (cholesterin, steroids and hopanoids) biosynthesis	40 SUBCELLULAR LOCALISATION	40.07 endoplasmic reticulum
An18g06310	0.971392	0.93866	0.90473	0.666662	0.639787	0.0513519	0.57868	0.0197662	An00g09556_at	strong similarity to L-fucose permease fucP - Escherichia coli				01 METABOLISM	01.05 C-compound and carbohydrate metabolism	01.05.01 C-compound and carbohydrate utilization	01.05.07 C-compound, carbohydrate transport	08 CELLULAR TRANSPORT AND TRANSPORT MECHANISMS	08.19 cellular import	67 TRANSPORT FACILITATION	67.07 C-compound and carbohydrate transporters	67.50 transport mechanism	67.50.01 uniporter	67.50.03 symporters	67.50.03.01 proton driven symporter
An07g09920	0.79732	0.320643	0.671892	0.100037	0.539588	0.0186846	0.576261	0.0158777	An00g09970_at	strong similarity to NADH-dependent glutamate synthase NADH-GOGAT - Medicago sativa				01 METABOLISM	01.01 amino acid metabolism	01.01.01 amino acid biosynthesis	01.01.01.01 assimilation of ammonia, biosynthesis of the glutamate group	01.01.01.01.02 biosynthesis of the glutamate group (proline, hydroxyprolin, arginine, glutamine, glutamate)	01.01.01.01.02.05 biosynthesis of glutamate	01.02 nitrogen and sulfur metabolism	01.02.01 nitrogen and sulfur utilization
An01g13640	0.763138	0.264384	0.798481	0.336973	0.706829	0.159829	0.575525	0.0213486	An00g05415_at	similarity to nitrate assimilation regulatory protein nirA - Aspergillus nidulans				01 METABOLISM	01.02 nitrogen and sulfur metabolism	01.02.04 regulation of nitrogen and sulphur utilization	04 TRANSCRIPTION	04.05 mRNA transcription	04.05.01 mRNA synthesis	04.05.01.04 transcriptional control
An09g00220	0.868543	0.482339	0.921958	0.682384	0.806932	0.320536	0.575158	0.0165749	An00g10115_at	strong similarity to O-methyltransferase omtB - Aspergillus flavus				01 METABOLISM	01.20 secondary metabolism	01.20.05 biosynthesis of acetic acid derivatives	01.20.05.11 biosynthesis of polyketides	11 CELL RESCUE, DEFENSE AND VIRULENCE	11.05 Disease, virulence and defense	11.05.05 virulence, disease factors	11.05.05.01 toxins
An04g04150	1.06778	0.779407	0.976655	0.966563	0.678412	0.0507353	0.574983	0.00574099	An00g08338_at	strong similarity to fumarylacetoacetase - Homo sapiens				01 METABOLISM	01.01 amino acid metabolism	01.01.10 amino acid degradation (catabolism)	01.01.10.05 degradation of amino acids of the cysteine-aromatic group	01.01.10.05.06 degradation of tyrosine
An10g00510	0.997734	0.961315	0.920866	0.731483	0.752531	0.236169	0.574979	0.00924288	An00g06969_at	strong similarity to alcohol dehydrogenase Sfa1 - Saccharomyces cerevisiae				01 METABOLISM	01.05 C-compound and carbohydrate metabolism	01.05.01 C-compound and carbohydrate utilization	01.05.01.01 C-compound, carbohydrate catabolism	11 CELL RESCUE, DEFENSE AND VIRULENCE	11.05 Disease, virulence and defense	11.05.01 resistance proteins	11.07 detoxification	11.07.03 detoxification by modification
An01g15010	0.697108	0.0787311	0.785256	0.233323	0.66875	0.0546792	0.573747	0.00818556	An00g05383_at	similarity to O-methyltransferase omtA - Aspergillus flavus				01 METABOLISM	01.20 secondary metabolism	01.20.05 biosynthesis of acetic acid derivatives	01.20.05.11 biosynthesis of polyketides	11 CELL RESCUE, DEFENSE AND VIRULENCE	11.05 Disease, virulence and defense	11.05.05 virulence, disease factors	11.05.05.01 toxins
An18g02690	0.709761	0.433224	0.481412	0.0443517	0.462502	0.0337481	0.573381	0.143595	An00g07921_at	strong similarity to dihydrogeodin oxidase DHGO - Aspergillus terreus				01 METABOLISM	01.20 secondary metabolism	01.20.99 other secondary metabolism activities
An16g00750	0.935417	0.742471	0.846534	0.348875	0.753476	0.136217	0.572738	0.00315271	An00g06385_at	similarity to transcription activator Cha4 - Saccharomyces cerevisiae	SMURF_Cluster:65	NRPS-Like	An16g00600	01 METABOLISM	01.01 amino acid metabolism	01.01.04 regulation of amino acid metabolism	04 TRANSCRIPTION	04.05 mRNA transcription	04.05.01 mRNA synthesis	04.05.01.04 transcriptional control	40 SUBCELLULAR LOCALISATION	40.10 nucleus
An16g02000	0.804304	0.357193	0.714569	0.160232	0.512975	0.0174772	0.572496	0.0279672	An00g08380_at	strong similarity to GABA permease gabA - Aspergillus nidulans				01 METABOLISM	01.01 amino acid metabolism	01.01.01 amino acid biosynthesis	01.01.01.01 assimilation of ammonia, biosynthesis of the glutamate group	01.01.01.01.02 biosynthesis of the glutamate group (proline, hydroxyprolin, arginine, glutamine, glutamate)	01.01.01.01.02.05 biosynthesis of glutamate
An07g08710	1.11486	0.58288	1.14016	0.515881	0.773663	0.285514	0.571643	0.0187485	An00g00143_at	alpha, alpha-trehalose-phosphate synthase (UDP-forming) 2 (trehalose-6-phosphate UDP-glucose phosphate glucosyltransferase) tpsB - Aspergillus niger				01 METABOLISM	01.05 C-compound and carbohydrate metabolism	01.05.01 C-compound and carbohydrate utilization	02 ENERGY	02.19 metabolism of energy reserves (e.g. glycogen, trehalose)
An18g01960	1.14192	0.544915	0.879512	0.601787	0.791919	0.355482	0.570691	0.0207591	An00g11064_at	strong similarity to sn-glycerol-3-phosphate acyltransferase plsB - Escherichia coli				01 METABOLISM	01.06 lipid, fatty-acid and isoprenoid metabolism	01.06.01 lipid, fatty-acid and isoprenoid biosynthesis	01.06.01.01 phospholipid biosynthesis
An01g14010	0.969178	0.880939	0.912122	0.638182	0.697253	0.0839085	0.570373	0.00767352	An00g07173_at	strong similarity to brown 2 protein abr2 - Aspergillus fumigatus				01 METABOLISM	01.05 C-compound and carbohydrate metabolism	13 REGULATION OF / INTERACTION WITH CELLULAR ENVIRONMENT	13.01 ionic homeostasis	13.01.01 homeostasis of cations	13.01.01.01 homeostasis of metal ions (Na, K, Ca etc.)
An01g03340	1.19507	0.139337	1.04479	0.671353	0.811962	0.175381	0.570085	0.000494818	An00g12142_at	strong similarity to xyloglucan-specific endo-beta-1,4-glucanase - Aspergillus aculeatus				01 METABOLISM	01.05 C-compound and carbohydrate metabolism	01.05.01 C-compound and carbohydrate utilization	01.05.01.01 C-compound, carbohydrate catabolism	01.05.01.01.01 sugar, glucoside, polyol and carboxylate catabolism
An14g03510	1.04553	0.818871	0.956759	0.94785	0.67803	0.173876	0.569785	0.0385039	An00g11748_at	strong similarity to sorbitol dehydrogenase SDH - Rattus norvegicus				01 METABOLISM	01.05 C-compound and carbohydrate metabolism	01.05.01 C-compound and carbohydrate utilization	01.05.01.01 C-compound, carbohydrate catabolism	01.05.01.01.01 sugar, glucoside, polyol and carboxylate catabolism	02 ENERGY
An18g04420	1.01739	0.920173	0.911216	0.676998	0.691612	0.109368	0.567704	0.0101498	An00g04289_at	similarity to glycogenin 1 GYG - Homo sapiens				01 METABOLISM	01.05 C-compound and carbohydrate metabolism	01.05.01 C-compound and carbohydrate utilization	01.05.01.03 C-compound, carbohydrate anabolism	01.05.01.03.02 polysaccharide biosynthesis
An04g03890	0.897227	0.662412	0.851127	0.480747	0.752179	0.243819	0.566878	0.0209756	An00g11922_at	strong similarity to transulphurylase hxB - Aspergillus nidulans				01 METABOLISM	01.02 nitrogen and sulfur metabolism	01.02.01 nitrogen and sulfur utilization	01.05 C-compound and carbohydrate metabolism	01.05.01 C-compound and carbohydrate utilization	01.05.01.01 C-compound, carbohydrate catabolism	01.07 metabolism of vitamins, cofactors, and prosthetic groups	01.07.01 biosynthesis of vitamins, cofactors, and prosthetic groups	01.20 secondary metabolism	01.20.21 biosynthesis of sulfuric acid and L-cysteine derivatives
An12g05400	0.968316	0.923104	0.702748	0.123436	0.571327	0.020673	0.566097	0.0152558	An00g03964_at	similarity to cholesterol 7alpha-monooxygenase CYP7 - Oryctolagus cuniculus				01 METABOLISM	01.05 C-compound and carbohydrate metabolism	01.06 lipid, fatty-acid and isoprenoid metabolism	01.06.07 lipid, fatty-acid and isoprenoid utilization	01.06.13 lipid and fatty-acid transport
An11g07270	1.13066	0.546633	0.978995	0.939038	0.738436	0.168629	0.565906	0.0117324	An00g07964_at	strong similarity to D-mandelate dehydrogenase D-MDH - Rhodotorula graminis	SMURF_Cluster:49	PKS	An11g07310	01 METABOLISM	01.05 C-compound and carbohydrate metabolism	01.05.01 C-compound and carbohydrate utilization	01.05.01.01 C-compound, carbohydrate catabolism
An12g00100	1.11368	0.572416	0.955862	0.821941	0.714049	0.140425	0.56528	0.0099769	An00g13427_at	strong similarity to hypothetical polysaccharide synthase CPS1 - Filobasidiella neoformans				01 METABOLISM	01.05 C-compound and carbohydrate metabolism	01.05.01 C-compound and carbohydrate utilization	01.05.01.03 C-compound, carbohydrate anabolism	01.05.01.03.02 polysaccharide biosynthesis
An01g00780	1.2144	0.140855	1.26323	0.0755894	1.05489	0.72098	0.564303	0.00217171	An00g14004_at	endo-1,4-xylanase xynB - Aspergillus niger				01 METABOLISM	01.05 C-compound and carbohydrate metabolism	01.05.01 C-compound and carbohydrate utilization	01.05.01.01 C-compound, carbohydrate catabolism	11 CELL RESCUE, DEFENSE AND VIRULENCE	11.10 degradation of foreign (exogenous) compounds	11.10.07 degradation of foreign (exogenous) polysaccharides
An02g06720	0.89667	0.637753	0.961036	0.884118	0.976181	0.931464	0.563642	0.015303	An00g08445_at	strong similarity to glutaminase A gtaA - Aspergillus oryzae				01 METABOLISM	01.01 amino acid metabolism	01.01.01 amino acid biosynthesis	01.01.10 amino acid degradation (catabolism)	01.02 nitrogen and sulfur metabolism
An15g03950	0.941029	0.727071	0.955185	0.903057	0.905941	0.756586	0.562142	0.0248455	An00g09562_at	strong similarity to precursor of lingual triacylglycerol lipase - Rattus norvegicus				01 METABOLISM	01.06 lipid, fatty-acid and isoprenoid metabolism	01.06.04 breakdown of lipids, fatty acids and isoprenoids
An01g04450	0.740048	0.224806	0.79019	0.339749	0.814563	0.433973	0.558951	0.0225193	An00g03953_at	similarity to cGMP phosphodiesterase PDE9A - Mus musculus				01 METABOLISM	01.03 nucleotide metabolism	01.03.10 metabolism of cyclic and unusual nucleotides	10 CELLULAR COMMUNICATION/SIGNAL TRANSDUCTION MECHANISM	10.01 intracellular signalling	10.01.01 unspecified signal transduction	62 PROTEIN ACTIVITY REGULATION	62.02 target of regulation	62.02.05 regulator of G-protein signalling
An07g02060	0.993356	0.960258	0.862996	0.356264	0.641364	0.0147616	0.557264	0.00133584	An00g05289_at	similarity to myo-inositol transporter 2 - Schizosaccharomyces pombe				01 METABOLISM	01.05 C-compound and carbohydrate metabolism	01.05.07 C-compound, carbohydrate transport	08 CELLULAR TRANSPORT AND TRANSPORT MECHANISMS	08.19 cellular import	67 TRANSPORT FACILITATION	67.07 C-compound and carbohydrate transporters
An15g07390	2.32222	0.155394	2.0022	0.137196	0.962807	0.655113	0.556399	0.000681226	An00g08477_at	strong similarity to glycerol-3-phosphate dehydrogenase (NAD+) precursor Gpd1 - Saccharomyces cerevisiae				01 METABOLISM	01.05 C-compound and carbohydrate metabolism	01.05.01 C-compound and carbohydrate utilization	01.05.01.01 C-compound, carbohydrate catabolism	01.05.01.01.01 sugar, glucoside, polyol and carboxylate catabolism	11 CELL RESCUE, DEFENSE AND VIRULENCE	11.01 stress response	13 REGULATION OF / INTERACTION WITH CELLULAR ENVIRONMENT	13.11 cellular sensing and response	13.11.03 chemoperception and response	13.11.03.13 osmosensing	40 SUBCELLULAR LOCALISATION	40.03 cytoplasm
An15g07160	0.926316	0.743904	0.96655	0.821031	0.739225	0.179372	0.555263	0.00592697	An00g10204_at	strong similarity to pectin lyase pelA - Aspergillus niger				01 METABOLISM	01.05 C-compound and carbohydrate metabolism	01.05.01 C-compound and carbohydrate utilization	01.05.01.01 C-compound, carbohydrate catabolism	01.05.01.01.01 sugar, glucoside, polyol and carboxylate catabolism	11 CELL RESCUE, DEFENSE AND VIRULENCE	11.05 Disease, virulence and defense	11.05.05 virulence, disease factors	11.05.05.99 other virulence, disease factors	11.10 degradation of foreign (exogenous) compounds	11.10.07 degradation of foreign (exogenous) polysaccharides
An09g06740	0.698597	0.0913951	0.62517	0.0306771	0.572241	0.0157707	0.555008	0.00982296	An00g11594_at	strong similarity to long-chain-fatty-acid--CoA ligase Faa2 - Saccharomyces cerevisiae				01 METABOLISM	01.06 lipid, fatty-acid and isoprenoid metabolism	01.06.01 lipid, fatty-acid and isoprenoid biosynthesis	01.06.01.01 phospholipid biosynthesis	01.06.07 lipid, fatty-acid and isoprenoid utilization	01.06.13 lipid and fatty-acid transport
An16g05940	1.04937	0.814463	0.937727	0.852415	0.9444	0.810862	0.554816	0.0213153	An00g07738_at	strong similarity to cytochrome P450 monooxygenase stcS - Aspergillus nidulans				01 METABOLISM	01.20 secondary metabolism	01.20.05 biosynthesis of acetic acid derivatives	01.20.05.11 biosynthesis of polyketides	11 CELL RESCUE, DEFENSE AND VIRULENCE	11.05 Disease, virulence and defense	11.05.05 virulence, disease factors	11.05.05.01 toxins
An09g02220	0.873866	0.476164	0.848806	0.380115	0.834897	0.383026	0.55042	0.00425982	An00g07903_at	strong similarity to deoxycytidyl transferase Rev1 - Homo sapiens	Antismash_An09_c5	t1pks	No backbone information	01 METABOLISM	01.03 nucleotide metabolism	01.03.99 other nucleotide-metabolism activities	03 CELL CYCLE AND DNA PROCESSING	03.01 DNA processing	03.01.05 DNA recombination and DNA repair	03.01.05.01 DNA repair
An12g08900	0.808476	0.347071	0.813356	0.388345	0.785399	0.342325	0.549631	0.0189832	An00g06169_at	similarity to hypothetical Pcl-like cyclin pas1p - Schizosaccharomyces pombe				01 METABOLISM	99 unclassified proteins
An01g14650	1.16227	0.442803	1.24391	0.376453	0.727487	0.18944	0.54923	0.0143834	An00g11373_at	strong similarity to exo-alpha 1,4-polygalacturonase PGX1 - Cochliobolus carbonum				01 METABOLISM	01.05 C-compound and carbohydrate metabolism	01.05.01 C-compound and carbohydrate utilization	01.05.01.01 C-compound, carbohydrate catabolism	40 SUBCELLULAR LOCALISATION	40.27 extracellular / secretion proteins
An15g00150	0.730185	0.0705347	0.695026	0.0812425	0.813204	0.264171	0.544555	0.00533629	An00g07328_at	strong similarity to C-5 sterol desaturase Erg3 - Saccharomyces cerevisiae				01 METABOLISM	01.06 lipid, fatty-acid and isoprenoid metabolism	01.06.01 lipid, fatty-acid and isoprenoid biosynthesis	01.06.01.07 isoprenoid biosynthesis	01.06.01.07.11 tetracyclic and pentacyclic triterpenes (cholesterin, steroids and hopanoids) biosynthesis
An03g05170	0.807121	0.321448	0.778682	0.228732	0.729465	0.149509	0.544476	0.00324984	An00g05960_at	similarity to sterol regulatory element binding protein-1 srebp-1 - Homo sapiens	SMURF_Cluster:15	PKS	An03g05140	01 METABOLISM	01.05 C-compound and carbohydrate metabolism	01.05.04 regulation of C-compound and carbohydrate utilization	04 TRANSCRIPTION	04.05 mRNA transcription	04.05.01 mRNA synthesis	04.05.01.04 transcriptional control	40 SUBCELLULAR LOCALISATION	40.07 endoplasmic reticulum	40.10 nucleus
An09g03730	1.01253	0.986161	0.867083	0.478781	0.592432	0.011386	0.544208	0.00324463	An00g06907_at	strong similarity to acyl CoA dehydrogenase aidB - Escherichia coli				01 METABOLISM	01.06 lipid, fatty-acid and isoprenoid metabolism	01.06.04 breakdown of lipids, fatty acids and isoprenoids	01.06.07 lipid, fatty-acid and isoprenoid utilization
An02g04680	0.86151	0.413475	0.772267	0.154214	0.627882	0.0139354	0.543283	0.00356373	An00g08681_at	strong similarity to hormone-sensitive lipase lipe - Rattus norvegicus				01 METABOLISM	01.05 C-compound and carbohydrate metabolism	01.05.01 C-compound and carbohydrate utilization	01.05.01.01 C-compound, carbohydrate catabolism	01.05.01.01.03 C-2 compound and organic acid catabolism	01.06 lipid, fatty-acid and isoprenoid metabolism	01.06.01 lipid, fatty-acid and isoprenoid biosynthesis	01.06.01.07 isoprenoid biosynthesis	01.06.01.07.11 tetracyclic and pentacyclic triterpenes (cholesterin, steroids and hopanoids) biosynthesis	02 ENERGY	02.99 other energy generation activities
An01g14000	1.11483	0.627315	1.0434	0.82641	0.707575	0.134865	0.542813	0.00815751	An00g07675_at	strong similarity to cyclohexanol dehydrogenase chnA - Acinetobacter sp.				01 METABOLISM	01.05 C-compound and carbohydrate metabolism	01.06 lipid, fatty-acid and isoprenoid metabolism	01.06.01 lipid, fatty-acid and isoprenoid biosynthesis	01.06.01.05 fatty acid biosynthesis
An11g01980	0.782835	0.183638	0.629242	0.0164199	0.576165	0.00818604	0.542025	0.00317575	An00g07737_at	strong similarity to cytochrome P450 monooxygenase P450II - Gibberella fujikuroi				01 METABOLISM	01.06 lipid, fatty-acid and isoprenoid metabolism	01.06.01 lipid, fatty-acid and isoprenoid biosynthesis	01.06.01.07 isoprenoid biosynthesis
An03g00500	0.895562	0.743522	0.77134	0.349067	0.765394	0.337556	0.540967	0.0183003	An00g11346_at	strong similarity to diglycosidase related protein SEQ ID NO:10 from patent WO200018931-A1 - Aspergillus fumigatus				01 METABOLISM	01.05 C-compound and carbohydrate metabolism
An15g07040	0.839973	0.449737	0.724568	0.194419	0.665073	0.106212	0.53995	0.0205226	An00g10303_at	strong similarity to phospholipase D Spo14 - Saccharomyces cerevisiae				01 METABOLISM	01.06 lipid, fatty-acid and isoprenoid metabolism	01.06.04 breakdown of lipids, fatty acids and isoprenoids	03 CELL CYCLE AND DNA PROCESSING	03.03 cell cycle	03.03.02 meiosis	06 PROTEIN FATE (folding, modification, destination)	06.04 protein targeting, sorting and translocation	08 CELLULAR TRANSPORT AND TRANSPORT MECHANISMS	08.07 vesicular transport (Golgi network, etc.)	08.16 extracellular transport, exocytosis and secretion	08.16.05 Type II protein secretion system (general secretory pathway, exocytosis)	40 SUBCELLULAR LOCALISATION	40.03 cytoplasm	40.05 centrosome
An08g00180	0.941535	0.866258	0.802619	0.281548	0.627207	0.0205889	0.539023	0.00211319	An00g07730_at	strong similarity to cytochrome P450 monooxygenase lovA - Aspergillus terreus				01 METABOLISM	01.20 secondary metabolism	01.20.05 biosynthesis of acetic acid derivatives	01.20.05.11 biosynthesis of polyketides
An04g02840	0.930854	0.760956	0.766948	0.155666	0.632208	0.016189	0.537037	0.00174728	An00g11593_at	strong similarity to flavocytochrome b2 L-lactate dehydrogenase CYB2 - Pichia anomala [putative frameshift]				01 METABOLISM	01.05 C-compound and carbohydrate metabolism	01.05.01 C-compound and carbohydrate utilization	01.05.01.01 C-compound, carbohydrate catabolism	01.05.01.01.03 C-2 compound and organic acid catabolism	40 SUBCELLULAR LOCALISATION	40.16 mitochondrion	67 TRANSPORT FACILITATION	67.15 electron / hydrogen carrier
An04g07070	0.939027	0.763806	0.842175	0.459855	0.819153	0.386866	0.536663	0.0117451	An00g09478_at	strong similarity to intracellular membrane protein involved in nucleoside transport Fun26 - Saccharomyces cerevisiae				01 METABOLISM	01.03 nucleotide metabolism	01.03.19 nucleotide transport	08 CELLULAR TRANSPORT AND TRANSPORT MECHANISMS	67 TRANSPORT FACILITATION
An16g07110	0.741791	0.233878	0.70384	0.151366	0.677187	0.136829	0.536025	0.00973471	An00g06875_at	strong similarity to acetyl-CoA hydrolase Ach1 - Saccharomyces cerevisiae				01 METABOLISM	01.05 C-compound and carbohydrate metabolism	01.05.01 C-compound and carbohydrate utilization	01.05.01.01 C-compound, carbohydrate catabolism	01.05.01.01.03 C-2 compound and organic acid catabolism	01.06 lipid, fatty-acid and isoprenoid metabolism	01.06.04 breakdown of lipids, fatty acids and isoprenoids	01.06.10 regulation of lipid, fatty-acid and isoprenoid metabolism
An07g06820	1.0814	0.7241	0.950808	0.792257	0.769451	0.219381	0.534643	0.00832283	An00g10481_at	strong similarity to hypothetical dehydrogenase - Xanthobacter sp.				01 METABOLISM	01.05 C-compound and carbohydrate metabolism	01.05.01 C-compound and carbohydrate utilization	01.05.01.01 C-compound, carbohydrate catabolism	01.05.01.01.07 aliphatic hydrocarbon catabolism
An12g10000	1.25026	0.329515	1.12727	0.579033	0.85412	0.472119	0.529568	0.00860696	An00g08356_at	strong similarity to GABA permease gabA - Aspergillus nidulans	SMURF_Cluster:53	NRPS-Like	An12g10090	01 METABOLISM	01.01 amino acid metabolism	01.01.07 amino acid transport	01.02 nitrogen and sulfur metabolism	01.02.01 nitrogen and sulfur utilization	08 CELLULAR TRANSPORT AND TRANSPORT MECHANISMS	08.19 cellular import
An01g06620	0.880343	0.566142	0.895579	0.581381	0.729996	0.18375	0.529514	0.00959358	An00g07056_at	strong similarity to alpha-L-rhamnosidase A precursor rhaA - Aspergillus aculeatus				01 METABOLISM	01.05 C-compound and carbohydrate metabolism	01.05.01 C-compound and carbohydrate utilization	01.05.01.01 C-compound, carbohydrate catabolism	01.05.01.01.01 sugar, glucoside, polyol and carboxylate catabolism
An14g00160	1.08603	0.714139	0.992593	0.956504	0.671855	0.197204	0.527168	0.0361642	An00g08020_at	strong similarity to D-ribulokinase rbtK - Klebsiella pneumoniae				01 METABOLISM	01.05 C-compound and carbohydrate metabolism	01.05.01 C-compound and carbohydrate utilization	01.05.01.01 C-compound, carbohydrate catabolism	01.05.01.01.01 sugar, glucoside, polyol and carboxylate catabolism	02 ENERGY	02.07 pentose-phosphate pathway
An09g02290	0.919069	0.774252	0.860187	0.576485	0.716395	0.240978	0.523197	0.0283335	An00g07495_at	strong similarity to chitin synthase chsE - Aspergillus nidulans				01 METABOLISM	01.20 secondary metabolism	01.20.01 metabolism of primary metabolic sugars derivatives	01.20.01.07 biosynthesis of glycosides
An02g02340	0.871699	0.497895	0.822233	0.331504	0.735554	0.167702	0.522112	0.0024965	An00g11310_at	strong similarity to chitin synthase with a myosin motor-like domain csmA - Aspergillus nidulans				01 METABOLISM	01.05 C-compound and carbohydrate metabolism	01.05.01 C-compound and carbohydrate utilization	01.05.01.03 C-compound, carbohydrate anabolism	01.05.01.03.02 polysaccharide biosynthesis	08 CELLULAR TRANSPORT AND TRANSPORT MECHANISMS	08.22 cytoskeleton-dependent transport	14 CELL FATE	14.04 cell differentiation	14.04.03 fungal cell differentiation	14.04.03.01 budding, cell polarity and filament formation	25 DEVELOPMENT (Systemic)	25.01 fungal/microorganismic development
An09g03290	0.987362	0.903431	0.796698	0.237238	0.603232	0.0172321	0.521967	0.0029102	An00g11259_at	strong similarity to 3-dehydroshikimate dehydratase qa-4 - Neurospora crassa				01 METABOLISM	01.05 C-compound and carbohydrate metabolism	01.05.01 C-compound and carbohydrate utilization	01.05.01.01 C-compound, carbohydrate catabolism	01.05.01.01.09 aerobic aromate catabolism
An04g03290	0.635344	0.0610724	0.444909	0.00179853	0.46282	0.00426971	0.520745	0.00693855	An00g09583_at	strong similarity to long-chain acyl-CoA dehydrogenase - Rattus norvegicus				01 METABOLISM	01.06 lipid, fatty-acid and isoprenoid metabolism	01.06.04 breakdown of lipids, fatty acids and isoprenoids	02 ENERGY	02.25 oxidation of fatty acids	40 SUBCELLULAR LOCALISATION	40.16 mitochondrion
An09g02930	1.13163	0.763702	1.02896	0.919373	0.848221	0.460702	0.519694	0.0332368	An00g08618_at	strong similarity to high-affinity glucose transporter HGT1 - Kluyveromyces lactis				01 METABOLISM	01.05 C-compound and carbohydrate metabolism	01.05.07 C-compound, carbohydrate transport	08 CELLULAR TRANSPORT AND TRANSPORT MECHANISMS	08.19 cellular import	67 TRANSPORT FACILITATION	67.07 C-compound and carbohydrate transporters
An15g04550	1.25514	0.252374	1.30703	0.141297	0.866209	0.470548	0.518687	0.00149233	An00g12137_at	strong similarity to xylanase A xynA from patent WO200068396-A2 - Aspergillus niger				01 METABOLISM	01.05 C-compound and carbohydrate metabolism	01.05.01 C-compound and carbohydrate utilization	01.05.01.01 C-compound, carbohydrate catabolism	40 SUBCELLULAR LOCALISATION	40.27 extracellular / secretion proteins
An01g11520	1.11402	0.568238	1.16501	0.450589	1.2695	0.415496	0.518323	0.00441898	An00g03062_at	polygalacturonase pgaI - Aspergillus niger				01 METABOLISM	01.05 C-compound and carbohydrate metabolism	01.05.01 C-compound and carbohydrate utilization
An01g12090	0.948152	0.79542	0.851655	0.428287	0.726249	0.173982	0.517803	0.00372653	An00g10022_at	strong similarity to nitrilase BXN - Klebsiella ozaenae				01 METABOLISM	01.02 nitrogen and sulfur metabolism	01.02.01 nitrogen and sulfur utilization	40 SUBCELLULAR LOCALISATION	40.03 cytoplasm
An10g00230	1.40393	0.136692	1.00212	0.934111	0.609171	0.0314588	0.517789	0.00483108	An00g08473_at	strong similarity to glutathione-independent formaldehyde dehydrogenase fdhA - Pseudomonas putida	SMURF_Cluster:40	PKS	An10g00140	01 METABOLISM	01.05 C-compound and carbohydrate metabolism	01.05.01 C-compound and carbohydrate utilization
An04g06960	0.821017	0.399669	0.820311	0.4168	0.684262	0.141626	0.516541	0.0113643	An00g09980_at	strong similarity to NADPH-ferrihemoprotein reductase 1 CPR1 - Petroselinum crispum				01 METABOLISM	01.07 metabolism of vitamins, cofactors, and prosthetic groups	01.07.04 utilization of vitamins, cofactors, and prosthetic groups	11 CELL RESCUE, DEFENSE AND VIRULENCE	11.07 detoxification	11.07.01 detoxification involving cytochrome P450
An16g02930	1.09138	0.674801	1.10495	0.586803	0.801828	0.2845	0.515585	0.00347413	An00g07327_at	strong similarity to C-5 sterol desaturase Erg3 - Saccharomyces cerevisiae				01 METABOLISM	01.06 lipid, fatty-acid and isoprenoid metabolism	01.06.01 lipid, fatty-acid and isoprenoid biosynthesis	40 SUBCELLULAR LOCALISATION	40.07 endoplasmic reticulum
An06g00560	0.969423	0.918106	0.853655	0.538838	0.827529	0.438655	0.515385	0.0155087	An00g08587_at	strong similarity to hexose transporter Hxt13 - Saccharomyces cerevisiae				01 METABOLISM	01.05 C-compound and carbohydrate metabolism	01.05.07 C-compound, carbohydrate transport	08 CELLULAR TRANSPORT AND TRANSPORT MECHANISMS	08.19 cellular import
An04g04990	0.7346	0.160482	0.770485	0.236503	0.738133	0.18936	0.513574	0.00657959	An00g09661_at	strong similarity to mannose-1-phosphate guanyltransferase MPG1 - Trichoderma reesei				01 METABOLISM	01.05 C-compound and carbohydrate metabolism	01.05.01 C-compound and carbohydrate utilization	01.05.01.03 C-compound, carbohydrate anabolism
An02g00730	1.07919	0.674243	1.71511	0.0119757	1.39894	0.145241	0.512467	0.00851427	An00g00028_at	similarity to cutinase A gene CutA - Botrytis cinerea				01 METABOLISM	01.20 secondary metabolism	01.20.50 catabolism of secondary metabolites	11 CELL RESCUE, DEFENSE AND VIRULENCE	11.05 Disease, virulence and defense	11.05.99 other disease and defense related proteins	40 SUBCELLULAR LOCALISATION	40.27 extracellular / secretion proteins
An11g00390	1.00139	0.973523	0.871418	0.544686	0.554828	0.0284902	0.511514	0.00601807	An00g13477_at	similarity to rhamnogalacturonase rhiE - Erwinia chrysanthemi				01 METABOLISM	01.05 C-compound and carbohydrate metabolism	01.05.01 C-compound and carbohydrate utilization	01.05.01.01 C-compound, carbohydrate catabolism	01.05.01.01.01 sugar, glucoside, polyol and carboxylate catabolism
An14g01770	0.781515	0.211587	0.699744	0.0639918	0.600599	0.0215951	0.51086	0.00246137	An00g07261_at	strong similarity to beta-glucosidase bgln - Candida molischiana				01 METABOLISM	01.05 C-compound and carbohydrate metabolism	01.05.01 C-compound and carbohydrate utilization	01.05.01.01 C-compound, carbohydrate catabolism	01.05.01.01.01 sugar, glucoside, polyol and carboxylate catabolism	01.20 secondary metabolism	01.20.50 catabolism of secondary metabolites
An03g01910	1.26581	0.254017	1.18239	0.436079	0.934058	0.758854	0.507797	0.00569094	An00g11626_at	strong similarity to N-acetylglutamate kinase AGK - Neurospora crassa	Antismash_An03_c3	t1pks	No backbone information	01 METABOLISM	01.01 amino acid metabolism	01.01.01 amino acid biosynthesis	01.01.01.01 assimilation of ammonia, biosynthesis of the glutamate group	01.01.01.01.02 biosynthesis of the glutamate group (proline, hydroxyprolin, arginine, glutamine, glutamate)	01.01.01.01.02.03 biosynthesis of arginine	01.01.01.03 urea cycle, biosynthesis of polyamines and creatine	01.01.01.03.01 urea cycle	40 SUBCELLULAR LOCALISATION	40.16 mitochondrion
An12g00160	1.06292	0.808932	1.11468	0.617448	0.885408	0.584864	0.506031	0.00474903	An00g09641_at	strong similarity to malate dehydrogenase homolog Mae1 - Saccharomyces cerevisiae				01 METABOLISM	01.05 C-compound and carbohydrate metabolism	01.05.01 C-compound and carbohydrate utilization	01.05.01.01 C-compound, carbohydrate catabolism	01.05.01.01.03 C-2 compound and organic acid catabolism	01.05.01.03 C-compound, carbohydrate anabolism	01.05.01.05 autotrophic CO2-fixation	02 ENERGY	02.10 tricarboxylic-acid pathway (citrate cycle, Krebs cycle, TCA cycle)	40 SUBCELLULAR LOCALISATION	40.16 mitochondrion
An01g03090	1.18804	0.667602	0.872939	0.603208	0.550671	0.0204934	0.505876	0.00480676	An00g06619_at	strong similarity to 1,3-beta-glucanosyltransferase gel1 - Aspergillus fumigatus				01 METABOLISM	01.05 C-compound and carbohydrate metabolism	01.05.01 C-compound and carbohydrate utilization	01.05.01.03 C-compound, carbohydrate anabolism	01.05.01.03.02 polysaccharide biosynthesis
An08g05230	0.958383	0.834048	1.06543	0.840852	0.920123	0.703178	0.505636	0.0047115	An00g10740_at	strong similarity to hypothetical endoglucanase IV - Trichoderma reesei				01 METABOLISM	01.05 C-compound and carbohydrate metabolism	01.05.01 C-compound and carbohydrate utilization
An01g14020	1.04702	0.819607	0.913295	0.687435	0.711011	0.163505	0.502154	0.00521367	An00g05957_at	similarity to sterigmatocystin synthesis transcription regulator aflR - Aspergillus nidulans				01 METABOLISM	01.06 lipid, fatty-acid and isoprenoid metabolism	01.06.10 regulation of lipid, fatty-acid and isoprenoid metabolism	04 TRANSCRIPTION	04.05 mRNA transcription	04.05.01 mRNA synthesis	04.05.01.04 transcriptional control	40 SUBCELLULAR LOCALISATION	40.10 nucleus
An16g03650	0.86692	0.614847	0.873997	0.629406	0.801984	0.39944	0.500013	0.00767386	An00g07210_at	strong similarity to aureobasidin-resistance protein aurA - Aspergillus nidulans				01 METABOLISM	01.06 lipid, fatty-acid and isoprenoid metabolism	01.06.01 lipid, fatty-acid and isoprenoid biosynthesis	11 CELL RESCUE, DEFENSE AND VIRULENCE	11.05 Disease, virulence and defense	11.05.01 resistance proteins
An14g05760	1.19676	0.39807	1.20228	0.369858	0.885193	0.815151	0.49841	0.0201821	An00g07673_at	strong similarity to cyclohexanol dehydrogenase chnA - Acinetobacter sp.				01 METABOLISM	01.05 C-compound and carbohydrate metabolism	01.05.01 C-compound and carbohydrate utilization	01.05.01.01 C-compound, carbohydrate catabolism
An14g01850	0.84737	0.416258	0.850362	0.455544	0.78549	0.288805	0.492773	0.00291418	An00g08369_at	strong similarity to GABA permease Uga4 - Saccharomyces cerevisiae	SMURF_Cluster:58	PKS	An14g01910	01 METABOLISM	01.01 amino acid metabolism	01.01.07 amino acid transport	01.02 nitrogen and sulfur metabolism	01.02.01 nitrogen and sulfur utilization	08 CELLULAR TRANSPORT AND TRANSPORT MECHANISMS	08.19 cellular import	67 TRANSPORT FACILITATION	67.10 amino-acid transporters
An14g01660	0.867728	0.520202	0.835045	0.383345	0.615273	0.0419048	0.490451	0.00306027	An00g07679_at	strong similarity to cyclohexanone monooxygenase chnB2 - Brevibacterium sp.				01 METABOLISM	01.05 C-compound and carbohydrate metabolism	01.05.01 C-compound and carbohydrate utilization	01.05.01.01 C-compound, carbohydrate catabolism	01.20 secondary metabolism	01.20.50 catabolism of secondary metabolites	11 CELL RESCUE, DEFENSE AND VIRULENCE	11.07 detoxification	11.07.03 detoxification by modification
An01g06930	1.08266	0.744589	1.14283	0.571752	1.15681	0.628591	0.490039	0.00287272	An00g10375_at	strong similarity to polyketide synthase FUM5 - Gibberella moniliformis	SMURF_Cluster:2	PKS	An01g06950	01 METABOLISM	01.20 secondary metabolism	01.20.05 biosynthesis of acetic acid derivatives	01.20.05.11 biosynthesis of polyketides	11 CELL RESCUE, DEFENSE AND VIRULENCE	11.05 Disease, virulence and defense	11.05.05 virulence, disease factors	11.05.05.01 toxins	40 SUBCELLULAR LOCALISATION	40.03 cytoplasm
An08g05790	1.04589	0.743205	1.07031	0.629299	0.790925	0.211508	0.488118	0.00071194	An00g08487_at	strong similarity to glycogen phosphorylase Gph1 - Saccharomyces cerevisiae				01 METABOLISM	01.05 C-compound and carbohydrate metabolism	01.05.01 C-compound and carbohydrate utilization	01.05.01.01 C-compound, carbohydrate catabolism	02 ENERGY	02.19 metabolism of energy reserves (e.g. glycogen, trehalose)	40 SUBCELLULAR LOCALISATION	40.03 cytoplasm
An09g01880	0.76972	0.187291	0.678573	0.0428439	0.559528	0.0040864	0.487502	0.000681426	An00g08090_at	strong similarity to enoyl reductase of the lovastatin biosynthesis lovC - Aspergillus terreus	SMURF_Cluster:36	PKS	An09g01860	01 METABOLISM	01.20 secondary metabolism	01.20.05 biosynthesis of acetic acid derivatives	01.20.05.11 biosynthesis of polyketides
An02g06030	0.658278	0.0369091	0.567146	0.0133572	0.595523	0.0325815	0.486604	0.00111812	An00g12050_at	strong similarity to urate oxidase uaz - Aspergillus flavus				01 METABOLISM	01.03 nucleotide metabolism	01.03.01 purine nucleotide metabolism	40 SUBCELLULAR LOCALISATION	40.19 peroxisome
An12g05750	1.06002	0.869764	0.893339	0.570933	0.721898	0.175834	0.48482	0.00857588	An00g09462_at	strong similarity to high-affinity inorganic phosphate/H+ symporter Pho84 - Saccharomyces cerevisiae				01 METABOLISM	01.04 phosphate metabolism	01.04.07 phosphate transport	08 CELLULAR TRANSPORT AND TRANSPORT MECHANISMS	08.19 cellular import	67 TRANSPORT FACILITATION	67.04 ion transporters	67.04.07 anion transporters (Cl, SO4, PO4, etc.)	67.50 transport mechanism	67.50.03 symporters	67.50.03.01 proton driven symporter
An14g03990	0.991539	0.861778	1.01834	0.919568	0.81908	0.548394	0.484225	0.0177362	An00g08591_at	strong similarity to hexose transporter Hxt5 - Saccharomyces cerevisiae				01 METABOLISM	01.05 C-compound and carbohydrate metabolism	01.05.07 C-compound, carbohydrate transport	08 CELLULAR TRANSPORT AND TRANSPORT MECHANISMS	08.19 cellular import	67 TRANSPORT FACILITATION	67.07 C-compound and carbohydrate transporters
An01g00160	0.863647	0.260726	0.847666	0.188226	0.803232	0.168908	0.483256	5.26e-05	An00g05764_at	similarity to regulator of unfolded protein response (UPR) Hac1 - Saccharomyces cerevisiae				01 METABOLISM	01.06 lipid, fatty-acid and isoprenoid metabolism	01.06.10 regulation of lipid, fatty-acid and isoprenoid metabolism	04 TRANSCRIPTION	04.05 mRNA transcription	04.05.01 mRNA synthesis	04.05.01.04 transcriptional control	10 CELLULAR COMMUNICATION/SIGNAL TRANSDUCTION MECHANISM	10.01 intracellular signalling	10.01.01 unspecified signal transduction	11 CELL RESCUE, DEFENSE AND VIRULENCE	11.01 stress response	40 SUBCELLULAR LOCALISATION	40.10 nucleus
An12g07690	1.03468	0.950233	0.854849	0.634212	0.605765	0.101277	0.482888	0.0149898	An00g06429_at	similarity to transcription activator of lysine pathway Lys14 - Saccharomyces cerevisiae				01 METABOLISM	01.01 amino acid metabolism	01.01.01 amino acid biosynthesis	01.01.01.07 biosynthesis of the aspartate family	01.01.01.07.06 biosynthesis of lysine	01.01.01.07.06.03 aminoadipic acid pathway	04 TRANSCRIPTION	04.05 mRNA transcription	04.05.01 mRNA synthesis	04.05.01.04 transcriptional control	40 SUBCELLULAR LOCALISATION	40.10 nucleus
An04g09700	1.19724	0.416665	1.11486	0.592425	1.05543	0.825624	0.48164	0.00294627	An00g08072_at	strong similarity to endo-xylogalacturonan hydrolase xghA - Aspergillus tubingensis				01 METABOLISM	01.05 C-compound and carbohydrate metabolism	01.05.01 C-compound and carbohydrate utilization	01.05.01.01 C-compound, carbohydrate catabolism	01.05.01.01.01 sugar, glucoside, polyol and carboxylate catabolism
An05g02450	1.19767	0.404242	1.11394	0.628661	0.798039	0.450859	0.480693	0.00844104	An00g04313_at	similarity to halogenase bhaA from patent DE19926770-A1 - Amycolatopsis mediterranei				01 METABOLISM	01.20 secondary metabolism	01.20.37 biosynthesis of peptide derived compounds	01.20.37.03 biosynthesis of peptide antibiotics	11 CELL RESCUE, DEFENSE AND VIRULENCE	11.05 Disease, virulence and defense	11.05.99 other disease and defense related proteins
An11g01720	0.940379	0.759105	0.711669	0.102856	0.472397	0.00236667	0.47841	0.00166329	An00g08626_at	strong similarity to high-affinity nicotinic acid permease Tna1 - Saccharomyces cerevisiae				01 METABOLISM	01.05 C-compound and carbohydrate metabolism	01.05.07 C-compound, carbohydrate transport	08 CELLULAR TRANSPORT AND TRANSPORT MECHANISMS	08.19 cellular import	67 TRANSPORT FACILITATION	67.07 C-compound and carbohydrate transporters	67.19 allantoin and allantoate transporters
An14g02180	1.80522	0.196671	1.75808	0.222045	0.849251	0.314095	0.47567	0.000896455	An00g11927_at	strong similarity to trehalose-6-phosphate synthase tpsB - Aspergillus niger				01 METABOLISM	01.05 C-compound and carbohydrate metabolism	01.05.01 C-compound and carbohydrate utilization	02 ENERGY	02.19 metabolism of energy reserves (e.g. glycogen, trehalose)	11 CELL RESCUE, DEFENSE AND VIRULENCE	11.01 stress response
An18g04810	1.36582	0.116577	1.20862	0.313424	0.818179	0.445739	0.475627	0.00289079	An00g10198_at	strong similarity to exo-polygalacturonase PGX from patent WO9414966-A - Aspergillus tubingensis				01 METABOLISM	01.05 C-compound and carbohydrate metabolism	01.05.01 C-compound and carbohydrate utilization	01.05.01.01 C-compound, carbohydrate catabolism	01.05.01.01.01 sugar, glucoside, polyol and carboxylate catabolism	40 SUBCELLULAR LOCALISATION	40.03 cytoplasm
An16g07500	0.860789	0.778925	0.750347	0.39245	0.658074	0.185647	0.473687	0.0132232	An00g06846_at	strong similarity to acetamidase amdS - Aspergillus nidulans				01 METABOLISM	01.01 amino acid metabolism	01.01.10 amino acid degradation (catabolism)	01.02 nitrogen and sulfur metabolism	01.02.01 nitrogen and sulfur utilization	01.05 C-compound and carbohydrate metabolism	01.05.01 C-compound and carbohydrate utilization	01.05.01.01 C-compound, carbohydrate catabolism
An04g00790	0.938406	0.757585	0.86001	0.44907	0.76213	0.211322	0.473581	0.00222186	An00g05276_at	strong similarity to multifunctional protein aroM - Aspergillus nidulans				01 METABOLISM	01.01 amino acid metabolism	01.01.01 amino acid biosynthesis	01.01.01.11 biosynthesis of the cysteine-aromatic group	40 SUBCELLULAR LOCALISATION	40.03 cytoplasm
An08g08950	0.910641	0.911458	0.874095	0.817276	0.624597	0.167405	0.466416	0.0184	An00g07514_at	strong similarity to choline sulfatase betC - Sinorhizobium meliloti				01 METABOLISM	01.02 nitrogen and sulfur metabolism	01.20 secondary metabolism
An07g08920	1.00717	0.896535	0.835627	0.50821	0.571078	0.0575158	0.463694	0.00510513	An00g10015_at	strong similarity to nitrate reductase NR - Betula pendula				01 METABOLISM	01.02 nitrogen and sulfur metabolism	01.02.01 nitrogen and sulfur utilization
An02g12070	1.00473	0.964661	0.892595	0.602383	0.675078	0.0868745	0.462719	0.00216236	An00g09778_at	strong similarity to mitochondrial phosphate transport protein G7 - Glycine max				01 METABOLISM	01.04 phosphate metabolism	01.04.07 phosphate transport	08 CELLULAR TRANSPORT AND TRANSPORT MECHANISMS	08.04 mitochondrial transport	13 REGULATION OF / INTERACTION WITH CELLULAR ENVIRONMENT	13.01 ionic homeostasis	13.01.03 homeostasis of anions	13.01.03.03 homeostasis of phosphate	40 SUBCELLULAR LOCALISATION	40.16 mitochondrion	67 TRANSPORT FACILITATION	67.04 ion transporters	67.04.07 anion transporters (Cl, SO4, PO4, etc.)
An03g01530	1.11871	0.67228	1.05593	0.797102	0.75718	0.240487	0.460599	0.00249558	An00g12133_at	strong similarity to xanthine dehydrogenase hxA - Aspergillus nidulans				01 METABOLISM	01.03 nucleotide metabolism	01.03.01 purine nucleotide metabolism	01.20 secondary metabolism	01.20.17 biosynthesis of secondary products derived from primary amino acids	01.20.17.09 biosynthesis of alkaloids
An16g09130	0.761888	0.118619	0.669849	0.0588117	0.664627	0.0794606	0.45813	0.000819871	An00g06721_at	strong similarity to 35.6K acid phosphatase - Aspergillus nidulans				01 METABOLISM	01.04 phosphate metabolism	10 CELLULAR COMMUNICATION/SIGNAL TRANSDUCTION MECHANISM	10.01 intracellular signalling	10.01.01 unspecified signal transduction
An11g02200	0.610096	0.0247616	0.574557	0.00791969	0.529337	0.00548595	0.456954	0.000660257	An00g06775_at	strong similarity to 4-hydroxyphenylpyruvate dioxygenase tcrP - Coccidioides immitis				01 METABOLISM	01.01 amino acid metabolism	01.01.10 amino acid degradation (catabolism)	01.01.10.05 degradation of amino acids of the cysteine-aromatic group	01.01.10.05.06 degradation of tyrosine
An13g00840	0.733661	0.130448	0.687722	0.092157	0.544299	0.0166096	0.456217	0.000854165	An00g07072_at	strong similarity to general amino acid permease Gap1 - Saccharomyces cerevisiae				01 METABOLISM	01.01 amino acid metabolism	01.01.07 amino acid transport	08 CELLULAR TRANSPORT AND TRANSPORT MECHANISMS	08.19 cellular import	40 SUBCELLULAR LOCALISATION	40.25 vacuole or lysosome	67 TRANSPORT FACILITATION	67.10 amino-acid transporters	67.50 transport mechanism	67.50.01 uniporter
An17g01480	0.78784	0.26911	0.62352	0.0524546	0.57991	0.0306705	0.455089	0.00121639	An00g06784_at	strong similarity to 5-aminolevulinic acid synthase hemA - Aspergillus nidulans				01 METABOLISM	01.07 metabolism of vitamins, cofactors, and prosthetic groups	01.07.01 biosynthesis of vitamins, cofactors, and prosthetic groups	40 SUBCELLULAR LOCALISATION	40.16 mitochondrion
An12g05000	0.670219	0.379467	0.572682	0.189169	0.470105	0.0595243	0.45183	0.0462309	An00g07678_at	strong similarity to cyclohexanone monooxygenase chnB - Acinetobacter sp.				01 METABOLISM	01.05 C-compound and carbohydrate metabolism	01.05.01 C-compound and carbohydrate utilization	01.05.01.01 C-compound, carbohydrate catabolism	01.20 secondary metabolism	01.20.50 catabolism of secondary metabolites	11 CELL RESCUE, DEFENSE AND VIRULENCE	11.07 detoxification	11.07.03 detoxification by modification
An07g08980	0.940333	0.819178	0.76875	0.305522	0.607078	0.0669151	0.449429	0.00420337	An00g10285_at	strong similarity to phosphatidylinositol 3-phosphate 5-kinase Fab1 - Saccharomyces cerevisiae				01 METABOLISM	01.06 lipid, fatty-acid and isoprenoid metabolism	01.06.01 lipid, fatty-acid and isoprenoid biosynthesis	01.06.01.01 phospholipid biosynthesis	06 PROTEIN FATE (folding, modification, destination)	06.04 protein targeting, sorting and translocation	08 CELLULAR TRANSPORT AND TRANSPORT MECHANISMS	08.13 vacuolar transport	10 CELLULAR COMMUNICATION/SIGNAL TRANSDUCTION MECHANISM	10.01 intracellular signalling	10.01.01 unspecified signal transduction	11 CELL RESCUE, DEFENSE AND VIRULENCE	11.01 stress response	13 REGULATION OF / INTERACTION WITH CELLULAR ENVIRONMENT	13.11 cellular sensing and response	13.11.03 chemoperception and response	13.11.03.13 osmosensing	14 CELL FATE	14.01 cell growth / morphogenesis	40 SUBCELLULAR LOCALISATION
An04g02420	0.95211	0.736464	0.826886	0.227969	0.610146	0.0231994	0.449076	0.000682916	An00g10144_at	strong similarity to ornithine decarboxylase ODC - Paracoccidioides brasiliensis [putative frameshift]				01 METABOLISM	01.05 C-compound and carbohydrate metabolism	01.05.01 C-compound and carbohydrate utilization	01.20 secondary metabolism	01.20.29 biosynthesis of secondary products derived from L-glutamic acid, L-proline and L-ornithine	14 CELL FATE	14.04 cell differentiation	14.04.03 fungal cell differentiation	14.04.03.01 budding, cell polarity and filament formation
An13g00930	0.945187	0.950986	0.918874	0.980931	0.558507	0.0788801	0.448196	0.013429	An00g08421_at	strong similarity to glucose 1-dehydrogenase gdhIII - Bacillus megaterium				01 METABOLISM	01.05 C-compound and carbohydrate metabolism	01.05.01 C-compound and carbohydrate utilization	01.05.01.01 C-compound, carbohydrate catabolism	01.05.01.01.01 sugar, glucoside, polyol and carboxylate catabolism	02 ENERGY	02.07 pentose-phosphate pathway	02.07.01 pentose-phosphate pathway oxidative branch
An15g01900	0.92084	0.726802	0.806931	0.270843	0.665958	0.0792468	0.447786	0.000914781	An00g07516_at	strong similarity to choline permease Hnm1 - Saccharomyces cerevisiae				01 METABOLISM	01.01 amino acid metabolism	01.01.07 amino acid transport	08 CELLULAR TRANSPORT AND TRANSPORT MECHANISMS	08.19 cellular import	67 TRANSPORT FACILITATION	67.10 amino-acid transporters
An15g04570	0.953351	0.998152	1.0414	0.733728	0.791781	0.511235	0.446107	0.0113689	An00g08057_at	strong similarity to endoglucanase IV - Trichoderma reesei				01 METABOLISM	01.05 C-compound and carbohydrate metabolism	01.05.01 C-compound and carbohydrate utilization	01.05.01.01 C-compound, carbohydrate catabolism	40 SUBCELLULAR LOCALISATION	40.27 extracellular / secretion proteins
An01g13810	1.02174	0.892227	0.907736	0.777669	0.736196	0.339755	0.443811	0.0107579	An00g12051_at	strong similarity to urea amidolyase Dur1 - Saccharomyces cerevisiae				01 METABOLISM	01.01 amino acid metabolism	01.01.01 amino acid biosynthesis	01.01.01.03 urea cycle, biosynthesis of polyamines and creatine	01.01.10 amino acid degradation (catabolism)	01.02 nitrogen and sulfur metabolism	01.02.01 nitrogen and sulfur utilization	01.03 nucleotide metabolism	01.03.01 purine nucleotide metabolism
An02g11720	0.954562	0.999193	0.876077	0.795579	0.716796	0.37705	0.439445	0.0254191	An00g07060_at	strong similarity to alpha-mannosidase msd2 - Aspergillus nidulans				01 METABOLISM	01.05 C-compound and carbohydrate metabolism	01.05.01 C-compound and carbohydrate utilization	06 PROTEIN FATE (folding, modification, destination)	06.07 protein modification	06.07.02 modification with sugar residues (e.g. glycosylation)
An13g01680	1.45618	0.900102	1.36627	0.608854	0.989759	0.811121	0.438217	0.0487761	An00g08028_at	strong similarity to D-xylulose 5-phosphate/D-fructose 6-phosphate phosphoketolase xfp - Bifidobacterium lactis				01 METABOLISM	01.05 C-compound and carbohydrate metabolism	01.05.01 C-compound and carbohydrate utilization	01.05.01.01 C-compound, carbohydrate catabolism	02 ENERGY	02.07 pentose-phosphate pathway
An16g06770	0.591021	0.160093	0.531298	0.0837774	0.498315	0.0574507	0.437563	0.0216421	An00g06833_at	strong similarity to T-type amino acid transporter 1 TAT1 - Rattus norvegicus	SMURF_Cluster:66	NRPS	An16g06720	01 METABOLISM	01.01 amino acid metabolism	01.01.07 amino acid transport	08 CELLULAR TRANSPORT AND TRANSPORT MECHANISMS	08.19 cellular import	67 TRANSPORT FACILITATION	67.10 amino-acid transporters
An12g08960	0.720756	0.253939	0.655223	0.134606	0.663293	0.143418	0.437161	0.00408053	An00g03064_at	regulator of nitrogen metabolite repression areA - Aspergillus niger [putative sequencing error]				01 METABOLISM	01.02 nitrogen and sulfur metabolism	01.02.04 regulation of nitrogen and sulphur utilization	04 TRANSCRIPTION	04.05 mRNA transcription	04.05.01 mRNA synthesis	04.05.01.04 transcriptional control	40 SUBCELLULAR LOCALISATION	40.10 nucleus
An01g06120	0.996774	0.997034	0.928711	0.748486	0.788433	0.306821	0.433841	0.00101271	An00g06760_at	strong similarity to 4-alpha-glucanotransferase / amylo-1,6-glucosidase Gdb1 - Saccharomyces cerevisiae				01 METABOLISM	01.05 C-compound and carbohydrate metabolism	01.05.01 C-compound and carbohydrate utilization	01.05.01.01 C-compound, carbohydrate catabolism	01.05.01.01.01 sugar, glucoside, polyol and carboxylate catabolism	01.05.01.03 C-compound, carbohydrate anabolism	01.05.01.03.02 polysaccharide biosynthesis	01.20 secondary metabolism	01.20.01 metabolism of primary metabolic sugars derivatives	01.20.01.99 other biosynthesis of primary metabolic sugars derivatives	02 ENERGY	02.19 metabolism of energy reserves (e.g. glycogen, trehalose)
An02g08270	0.696446	0.102602	0.730637	0.133712	0.932764	0.646049	0.43187	0.000485366	An00g06881_at	strong similarity to acetylspermidine oxidase ASOD - Candida boidinii	SMURF_Cluster:8	HYBRID	An02g08290	01 METABOLISM	01.20 secondary metabolism	01.20.17 biosynthesis of secondary products derived from primary amino acids	01.20.17.03 biosynthesis of amines	40 SUBCELLULAR LOCALISATION	40.19 peroxisome
An03g03740	1.16864	0.481533	0.967031	0.920729	0.59098	0.0561401	0.431085	0.00170795	An00g07259_at	strong similarity to beta-glucosidase bgl4 - Humicola grisea				01 METABOLISM	01.05 C-compound and carbohydrate metabolism	01.05.01 C-compound and carbohydrate utilization
An01g09620	0.958922	0.929768	0.788233	0.408619	0.598659	0.0796322	0.430833	0.00383079	An00g09584_at	strong similarity to long-chain-fatty-acid alcohol oxidase fao1 - Candida cloacae				01 METABOLISM	01.05 C-compound and carbohydrate metabolism	01.05.01 C-compound and carbohydrate utilization	01.05.01.01 C-compound, carbohydrate catabolism	01.05.01.01.07 aliphatic hydrocarbon catabolism	01.06 lipid, fatty-acid and isoprenoid metabolism	01.06.07 lipid, fatty-acid and isoprenoid utilization	40 SUBCELLULAR LOCALISATION	40.07 endoplasmic reticulum
An01g14670	1.41772	0.0409523	1.26568	0.144956	1.03081	0.87207	0.422322	0.000487994	An00g03060_at	polygalacturonase E precursor pgaE - Aspergillus niger				01 METABOLISM	01.05 C-compound and carbohydrate metabolism	01.05.01 C-compound and carbohydrate utilization	01.05.01.01 C-compound, carbohydrate catabolism
An08g04600	0.651829	0.0840373	0.514038	0.012189	0.442497	0.00767914	0.422039	0.00246904	An00g10222_at	strong similarity to peptide transporter Ptr2 - Saccharomyces cerevisiae				01 METABOLISM	01.01 amino acid metabolism	08 CELLULAR TRANSPORT AND TRANSPORT MECHANISMS	08.19 cellular import	67 TRANSPORT FACILITATION	67.11 peptide transporters	67.50 transport mechanism	67.50.03 symporters	67.50.03.01 proton driven symporter
An12g09310	1.21606	0.340497	0.957132	0.976311	0.635824	0.108589	0.421901	0.00332851	An00g05406_at	similarity to para-nitrobenzyl esterase pnbA - Bacillus subtilis				01 METABOLISM	01.20 secondary metabolism	01.20.37 biosynthesis of peptide derived compounds	01.20.37.05 biosynthesis of beta-lactams	11 CELL RESCUE, DEFENSE AND VIRULENCE	11.05 Disease, virulence and defense	11.05.01 resistance proteins
An11g08070	0.622328	0.26253	0.441506	0.0321929	0.426596	0.025773	0.421404	0.0226707	An00g06871_at	strong similarity to acetylcholinesterase ACHE - Homo sapiens				01 METABOLISM	01.06 lipid, fatty-acid and isoprenoid metabolism	01.06.04 breakdown of lipids, fatty acids and isoprenoids	01.06.07 lipid, fatty-acid and isoprenoid utilization
An04g08600	0.726726	0.180707	0.671942	0.0700119	0.663371	0.0927679	0.418565	0.00198633	An00g11858_at	strong similarity to transcription activator xlnR - Aspergillus niger				01 METABOLISM	01.05 C-compound and carbohydrate metabolism	01.05.04 regulation of C-compound and carbohydrate utilization	04 TRANSCRIPTION	04.05 mRNA transcription	04.05.01 mRNA synthesis	04.05.01.04 transcriptional control	40 SUBCELLULAR LOCALISATION	40.10 nucleus
An07g06770	0.84485	0.371747	0.688746	0.0870751	0.542536	0.0212422	0.41839	0.000637603	An00g07902_at	strong similarity to delta-6 desaturase - Mucor rouxii				01 METABOLISM	01.06 lipid, fatty-acid and isoprenoid metabolism	01.06.01 lipid, fatty-acid and isoprenoid biosynthesis	01.06.01.05 fatty acid biosynthesis
An14g01110	0.95156	0.831966	0.719981	0.127823	0.567261	0.014328	0.417949	0.00025527	An00g06988_at	strong similarity to alkane-inducible cytochrome P450 gene ALK1 - Yarrowia lipolytica				01 METABOLISM	01.05 C-compound and carbohydrate metabolism	01.05.01 C-compound and carbohydrate utilization
An18g02680	0.74451	0.270706	0.592103	0.0546793	0.592365	0.0586343	0.417039	0.00196966	An00g07725_at	strong similarity to cytochrome P450 monooxygenase avnA - Aspergillus parasiticus				01 METABOLISM	01.20 secondary metabolism	01.20.05 biosynthesis of acetic acid derivatives	01.20.05.11 biosynthesis of polyketides	11 CELL RESCUE, DEFENSE AND VIRULENCE	11.05 Disease, virulence and defense	11.05.05 virulence, disease factors	11.05.05.01 toxins
An15g02590	1.41463	0.537045	1.05545	0.962329	0.692491	0.290879	0.415852	0.00643174	An00g07940_at	strong similarity to dimethylglycine dehydrogenase precursor DMGDH - Homo sapiens				01 METABOLISM	01.01 amino acid metabolism	01.01.01 amino acid biosynthesis	01.01.01.11 biosynthesis of the cysteine-aromatic group	01.20 secondary metabolism	01.20.50 catabolism of secondary metabolites	40 SUBCELLULAR LOCALISATION	40.16 mitochondrion
An19g00290	1.1004	0.632651	0.993399	0.982909	0.693702	0.149372	0.415405	0.000823715	An00g05301_at	similarity to NAD+-dependent 15-hydroxyprostaglandin dehydrogenase PDGH - Homo sapiens				01 METABOLISM	01.06 lipid, fatty-acid and isoprenoid metabolism
An15g07070	1.10028	0.577759	0.993307	0.935815	0.625298	0.0822501	0.410043	0.000645913	An00g07658_at	strong similarity to cyanate lyase cynS - Escherichia coli				01 METABOLISM	01.02 nitrogen and sulfur metabolism	01.02.01 nitrogen and sulfur utilization	11 CELL RESCUE, DEFENSE AND VIRULENCE	11.07 detoxification	11.07.99 other detoxification	40 SUBCELLULAR LOCALISATION	40.03 cytoplasm
An01g09780	1.05936	0.733848	1.05174	0.774503	0.785982	0.367217	0.40991	0.000831931	An00g07956_at	strong similarity to D-lactate dehydrogenase ldhA - Escherichia coli [truncated ORF]				01 METABOLISM	01.05 C-compound and carbohydrate metabolism	01.05.01 C-compound and carbohydrate utilization	01.05.01.01 C-compound, carbohydrate catabolism	01.05.01.01.01 sugar, glucoside, polyol and carboxylate catabolism	02 ENERGY	02.16 fermentation	02.16.09 mixed acid and butanediol fermentation
An15g00290	0.845173	0.499957	0.723082	0.158966	0.528221	0.00681354	0.408049	0.000414018	An00g06848_at	strong similarity to acetamidase amdS - Aspergillus nidulans				01 METABOLISM	01.01 amino acid metabolism	01.01.10 amino acid degradation (catabolism)	01.02 nitrogen and sulfur metabolism	01.02.01 nitrogen and sulfur utilization	01.05 C-compound and carbohydrate metabolism	01.05.01 C-compound and carbohydrate utilization
An05g00930	0.747494	0.130488	0.818441	0.320922	0.701859	0.14408	0.405518	0.00028802	An00g09972_at	strong similarity to NADP-dependent malate dehydrogenase mdh - Homo sapiens	Antismash_An05_c1	nrps	No backbone information	01 METABOLISM	01.05 C-compound and carbohydrate metabolism	01.05.01 C-compound and carbohydrate utilization	01.05.01.01 C-compound, carbohydrate catabolism	01.05.01.01.03 C-2 compound and organic acid catabolism	01.05.01.03 C-compound, carbohydrate anabolism	02 ENERGY	02.10 tricarboxylic-acid pathway (citrate cycle, Krebs cycle, TCA cycle)	40 SUBCELLULAR LOCALISATION	40.16 mitochondrion
An08g06340	1.21376	0.459811	0.943845	0.943687	0.585099	0.136817	0.404322	0.00675421	An00g06878_at	strong similarity to acetyl-hydrolase chnC - Acinetobacter sp.				01 METABOLISM	01.05 C-compound and carbohydrate metabolism	01.05.01 C-compound and carbohydrate utilization	01.05.01.01 C-compound, carbohydrate catabolism	01.05.01.01.03 C-2 compound and organic acid catabolism
An14g01210	1.27381	0.342713	1.28366	0.361524	0.746892	0.282941	0.40399	0.0045647	An00g08324_at	strong similarity to fructosyl amine oxygen oxidoreductase - Aspergillus fumigatus				01 METABOLISM	01.01 amino acid metabolism	01.01.10 amino acid degradation (catabolism)	01.20 secondary metabolism	01.20.50 catabolism of secondary metabolites
An06g00620	0.990422	0.980311	0.835918	0.426881	0.63812	0.0787817	0.402087	0.000656672	An00g07051_at	strong similarity to alpha-glucoside-hydrogen symporter Mal11 - Saccharomyces cerevisiae				01 METABOLISM	01.05 C-compound and carbohydrate metabolism	01.05.07 C-compound, carbohydrate transport	08 CELLULAR TRANSPORT AND TRANSPORT MECHANISMS	08.19 cellular import	67 TRANSPORT FACILITATION	67.07 C-compound and carbohydrate transporters	67.07.99 other C-compound transporters
An08g07920	1.20182	0.530905	0.881046	0.765247	0.642411	0.175652	0.401304	0.00461597	An00g05432_at	similarity to phenol 2-monooxygenase - Trichosporon beigelii				01 METABOLISM	01.01 amino acid metabolism	01.01.10 amino acid degradation (catabolism)	01.01.10.05 degradation of amino acids of the cysteine-aromatic group	01.01.10.05.05 degradation of phenylalanine	11 CELL RESCUE, DEFENSE AND VIRULENCE	11.07 detoxification	11.07.99 other detoxification
An03g05190	1.25342	0.229318	0.98714	0.917721	0.612144	0.0211862	0.399176	0.000118801	An00g11073_at	strong similarity to sorbitol dehydrogenase SDH1 - Rattus norvegicus	SMURF_Cluster:15	PKS	An03g05140	01 METABOLISM	01.05 C-compound and carbohydrate metabolism	01.05.01 C-compound and carbohydrate utilization	02 ENERGY	02.16 fermentation
An12g09130	1.02889	0.859168	0.917803	0.688586	0.595058	0.0267452	0.399049	0.000257701	An00g04268_at	similarity to glucanase ZmGnsN3 from patent WO200073470-A2 - Zea mays				01 METABOLISM	01.05 C-compound and carbohydrate metabolism	01.05.01 C-compound and carbohydrate utilization	01.05.01.01 C-compound, carbohydrate catabolism	01.05.01.01.01 sugar, glucoside, polyol and carboxylate catabolism
An08g01710	1.17256	0.3478	1.10379	0.525651	0.805164	0.297333	0.398854	0.000195841	An00g07055_at	strong similarity to alpha-L-arabinofuranosidase abfA - Bacillus stearothermophilus				01 METABOLISM	01.05 C-compound and carbohydrate metabolism	01.05.01 C-compound and carbohydrate utilization	01.05.01.01 C-compound, carbohydrate catabolism	01.05.01.01.01 sugar, glucoside, polyol and carboxylate catabolism
An05g00730	1.28778	0.365772	0.811679	0.406959	0.476041	0.00383855	0.397812	0.00058734	An00g08589_at	strong similarity to hexose transporter Hxt3 - Saccharomyces cerevisiae				01 METABOLISM	01.05 C-compound and carbohydrate metabolism	01.05.07 C-compound, carbohydrate transport	08 CELLULAR TRANSPORT AND TRANSPORT MECHANISMS	08.19 cellular import	67 TRANSPORT FACILITATION	67.07 C-compound and carbohydrate transporters
An01g10030	0.738183	0.265936	0.613734	0.0806545	0.542354	0.0342021	0.39638	0.00278982	An00g11216_at	strong similarity to syringomycin-resistance gene Syr2 - Saccharomyces cerevisiae				01 METABOLISM	01.06 lipid, fatty-acid and isoprenoid metabolism	01.06.04 breakdown of lipids, fatty acids and isoprenoids
An18g03820	0.788504	0.339893	0.763962	0.264984	0.5956	0.053667	0.394348	0.000984397	An00g11740_at	strong similarity to serine C-palmitoyltransferase Lcb2 - Saccharomyces cerevisiae [putative frameshift]				01 METABOLISM	01.06 lipid, fatty-acid and isoprenoid metabolism	01.06.01 lipid, fatty-acid and isoprenoid biosynthesis	01.06.01.01 phospholipid biosynthesis
An11g00210	1.07233	0.808036	1.03443	0.908218	0.809082	0.357469	0.39234	0.00053335	An00g07681_at	strong similarity to cyclohexanone monooxygenase chnB2 - Brevibacterium sp. [putative sequencing error]	SMURF_Cluster:43	HYBRID	An11g00250	01 METABOLISM	01.05 C-compound and carbohydrate metabolism	01.05.01 C-compound and carbohydrate utilization	01.05.01.01 C-compound, carbohydrate catabolism	01.20 secondary metabolism	01.20.50 catabolism of secondary metabolites	11 CELL RESCUE, DEFENSE AND VIRULENCE	11.07 detoxification	11.07.03 detoxification by modification
An04g08250	0.369472	0.0165374	0.379255	0.0195153	0.396995	0.0262333	0.391703	0.0240345	An00g10636_at	strong similarity to protein involved in cephalosporin C biosynthesis from patent JP09009966-A - Acremonium chrysogenum				01 METABOLISM	01.20 secondary metabolism	01.20.37 biosynthesis of peptide derived compounds	01.20.37.99 other biosynthesis of peptide derived compounds	11 CELL RESCUE, DEFENSE AND VIRULENCE	11.07 detoxification	67 TRANSPORT FACILITATION	67.28 drug transporters
An01g11270	1.03038	0.856205	0.855006	0.498083	0.594343	0.0593589	0.389477	0.00107456	An00g03596_at	similarity to 2,3-dihydroxybenzoic acid decarboxylase from patent WO9909048-A1 - Aspergillus niger				01 METABOLISM	01.05 C-compound and carbohydrate metabolism	01.05.01 C-compound and carbohydrate utilization
An03g06820	0.855015	0.50683	0.716545	0.188841	0.562536	0.0279464	0.389349	0.00231654	An00g05318_at	similarity to negative regulatory protein Hex2 - Saccharomyces cerevisiae				01 METABOLISM	01.05 C-compound and carbohydrate metabolism	01.05.04 regulation of C-compound and carbohydrate utilization	04 TRANSCRIPTION	04.05 mRNA transcription	04.05.01 mRNA synthesis	04.05.01.04 transcriptional control
An12g09190	0.752394	0.162788	0.714798	0.122146	0.65504	0.0864353	0.388641	0.000461742	An00g05372_at	similarity to nucleic acid-binding protein NuABP-10 from patent WO200044900-A2 - Homo sapiens				01 METABOLISM	01.05 C-compound and carbohydrate metabolism	01.05.04 regulation of C-compound and carbohydrate utilization	04 TRANSCRIPTION	04.05 mRNA transcription	04.05.01 mRNA synthesis	04.05.01.04 transcriptional control	40 SUBCELLULAR LOCALISATION	40.10 nucleus
An09g01190	0.831569	0.557182	0.602116	0.066988	0.762264	0.356709	0.388344	0.00251619	An00g00177_at	endo 1,5-alpha-arabinanase abnA - Aspergillus niger	SMURF_Cluster:35	PKS	An09g01290	01 METABOLISM	01.05 C-compound and carbohydrate metabolism	01.05.01 C-compound and carbohydrate utilization	01.05.01.01 C-compound, carbohydrate catabolism
An18g05940	1.09905	0.552451	0.916538	0.626508	0.66072	0.0682877	0.385454	0.000173964	An00g07126_at	strong similarity to arabinogalactan endo-1,4-beta-galactosidase gal1 - Aspergillus aculeatus				01 METABOLISM	01.05 C-compound and carbohydrate metabolism	01.05.01 C-compound and carbohydrate utilization	01.05.01.01 C-compound, carbohydrate catabolism	01.05.01.01.01 sugar, glucoside, polyol and carboxylate catabolism
An01g04560	0.791732	0.358821	0.522385	0.0150924	0.348245	0.0005259	0.379582	0.00108851	An00g09821_at	strong similarity to mixed-linked glucanase precursor MLG1 - Cochliobolus carbonum				01 METABOLISM	01.05 C-compound and carbohydrate metabolism	01.05.01 C-compound and carbohydrate utilization	01.05.01.01 C-compound, carbohydrate catabolism	01.05.01.01.01 sugar, glucoside, polyol and carboxylate catabolism	01.20 secondary metabolism	01.20.01 metabolism of primary metabolic sugars derivatives	11 CELL RESCUE, DEFENSE AND VIRULENCE	11.10 degradation of foreign (exogenous) compounds	11.10.07 degradation of foreign (exogenous) polysaccharides	40 SUBCELLULAR LOCALISATION	40.27 extracellular / secretion proteins
An02g00060	0.949085	0.924284	0.74476	0.274449	0.444751	0.0032953	0.379061	0.000680442	An00g09859_at	strong similarity to monosaccharide transporter AmMst-1 - Amanita muscaria				01 METABOLISM	01.05 C-compound and carbohydrate metabolism	01.05.07 C-compound, carbohydrate transport	08 CELLULAR TRANSPORT AND TRANSPORT MECHANISMS	08.19 cellular import	67 TRANSPORT FACILITATION	67.07 C-compound and carbohydrate transporters	67.07.99 other C-compound transporters
An08g10110	0.614284	0.0591809	0.558318	0.0241045	0.481343	0.0092472	0.37301	0.000567854	An00g09575_at	strong similarity to lipid transfer protein POX18 - Candida tropicalis				01 METABOLISM	01.06 lipid, fatty-acid and isoprenoid metabolism	40 SUBCELLULAR LOCALISATION	40.19 peroxisome
An17g00910	0.696007	0.0834256	0.610306	0.0246755	0.4632	0.00239647	0.363226	7.43e-05	An00g06761_at	strong similarity to 4-aminobutyrate transaminase gatA - Aspergillus nidulans				01 METABOLISM	01.01 amino acid metabolism	01.01.01 amino acid biosynthesis	01.01.10 amino acid degradation (catabolism)	01.02 nitrogen and sulfur metabolism	40 SUBCELLULAR LOCALISATION	40.03 cytoplasm
An11g00200	0.969864	0.868166	0.435713	0.0497239	0.345752	0.01118	0.362562	0.0156483	An00g07265_at	strong similarity to beta-glucosidase bgln - Candida molischiana	SMURF_Cluster:43	HYBRID	An11g00250	01 METABOLISM	01.05 C-compound and carbohydrate metabolism	01.05.01 C-compound and carbohydrate utilization	01.05.01.01 C-compound, carbohydrate catabolism
An16g02820	1.02987	0.976745	0.850992	0.383223	0.679202	0.0763661	0.362409	8.18e-05	An00g08240_at	strong similarity to fatty acid omega-hydroxylase CYP505 - Fusarium oxysporum				01 METABOLISM	01.06 lipid, fatty-acid and isoprenoid metabolism	11 CELL RESCUE, DEFENSE AND VIRULENCE	11.07 detoxification	11.07.01 detoxification involving cytochrome P450
An16g05970	0.675609	0.0540026	0.622663	0.025402	0.526454	0.0134114	0.360529	0.000186942	An00g06515_at	similarity to UDP-glucuronosyltransferase UGT2B11 - Homo sapiens				01 METABOLISM	01.05 C-compound and carbohydrate metabolism	01.05.01 C-compound and carbohydrate utilization
An15g02070	0.376897	0.0761683	0.33841	0.0438956	0.327518	0.0377181	0.360337	0.0601582	An00g05845_at	similarity to salicylate hydroxylase nahG - Pseudomonas putida	SMURF_Cluster:60	PKS	An15g02130	01 METABOLISM	01.01 amino acid metabolism	01.01.10 amino acid degradation (catabolism)	01.01.10.05 degradation of amino acids of the cysteine-aromatic group	01.01.10.05.05 degradation of phenylalanine	01.05 C-compound and carbohydrate metabolism	01.05.01 C-compound and carbohydrate utilization	01.05.01.01 C-compound, carbohydrate catabolism	01.05.01.01.09 aerobic aromate catabolism
An12g01850	0.997881	0.928326	0.801714	0.382463	0.554573	0.0324802	0.359787	0.000420198	An00g08492_at	strong similarity to glycosidase from patent WO9824799-A1 - Thermotoga maritima	Antismash_An12_c1	terpene	No backbone information	01 METABOLISM	01.05 C-compound and carbohydrate metabolism	01.05.01 C-compound and carbohydrate utilization	01.05.01.01 C-compound, carbohydrate catabolism	01.05.01.01.01 sugar, glucoside, polyol and carboxylate catabolism
An08g06580	0.894205	0.566317	0.762587	0.199073	0.505449	0.00947301	0.359197	0.000158713	An00g00174_at	acetate regulatory DNA binding protein facB - Aspergillus niger				01 METABOLISM	01.05 C-compound and carbohydrate metabolism	01.05.04 regulation of C-compound and carbohydrate utilization	04 TRANSCRIPTION	04.05 mRNA transcription	04.05.01 mRNA synthesis	04.05.01.04 transcriptional control	40 SUBCELLULAR LOCALISATION	40.10 nucleus
An01g04980	0.4023	0.0871079	0.351819	0.0430078	0.389891	0.0748618	0.358411	0.0479193	An00g06440_at	similarity to transcription activator Tri6 - Fusarium cerealis				01 METABOLISM	01.06 lipid, fatty-acid and isoprenoid metabolism	01.06.01 lipid, fatty-acid and isoprenoid biosynthesis	01.06.01.07 isoprenoid biosynthesis	01.06.01.07.05 sesquiterpenes biosynthesis	04 TRANSCRIPTION	04.05 mRNA transcription	04.05.01 mRNA synthesis	04.05.01.04 transcriptional control	11 CELL RESCUE, DEFENSE AND VIRULENCE	11.05 Disease, virulence and defense	11.05.05 virulence, disease factors	11.05.05.01 toxins	40 SUBCELLULAR LOCALISATION	40.10 nucleus
An12g05060	0.773492	0.342778	0.677561	0.126361	0.465636	0.00725389	0.357736	0.000412176	An00g05328_at	similarity to high-affinity nicotinic acid permease Tna1 - Saccharomyces cerevisiae				01 METABOLISM	01.05 C-compound and carbohydrate metabolism	01.05.07 C-compound, carbohydrate transport	08 CELLULAR TRANSPORT AND TRANSPORT MECHANISMS	08.19 cellular import	67 TRANSPORT FACILITATION	67.19 allantoin and allantoate transporters
An07g06780	0.812451	0.404414	0.728792	0.209625	0.546093	0.0309535	0.356821	0.000386255	An00g10305_at	strong similarity to hypothetical phosphomannomutase homolog - Schizosaccharomyces pombe				01 METABOLISM	01.05 C-compound and carbohydrate metabolism
An11g09600	1.03999	0.883668	0.902212	0.852773	0.566402	0.157884	0.353465	0.00874737	An00g08428_at	strong similarity to glucose transporter rco-3 - Neurospora crassa				01 METABOLISM	01.05 C-compound and carbohydrate metabolism	01.05.07 C-compound, carbohydrate transport	08 CELLULAR TRANSPORT AND TRANSPORT MECHANISMS	08.19 cellular import	67 TRANSPORT FACILITATION	67.07 C-compound and carbohydrate transporters	67.07.99 other C-compound transporters	67.50 transport mechanism	67.50.03 symporters	67.50.03.01 proton driven symporter
An15g05810	0.712211	0.137177	0.578156	0.0170505	0.446418	0.00150747	0.345434	0.000112988	An00g14005_at	xylanolytic transcriptional activator xlnR - Aspergillus niger				01 METABOLISM	01.05 C-compound and carbohydrate metabolism	01.05.04 regulation of C-compound and carbohydrate utilization	04 TRANSCRIPTION	04.05 mRNA transcription	04.05.01 mRNA synthesis	04.05.01.04 transcriptional control	40 SUBCELLULAR LOCALISATION	40.10 nucleus
An03g01760	1.04716	0.76199	0.713136	0.191227	0.492991	0.0135775	0.343285	0.000315494	An00g11763_at	strong similarity to transcription factor ntf1p - Schizosaccharomyces pombe	SMURF_Cluster:13	PKS	An03g01820	01 METABOLISM	01.01 amino acid metabolism	01.01.04 regulation of amino acid metabolism	04 TRANSCRIPTION	04.05 mRNA transcription	04.05.01 mRNA synthesis	04.05.01.04 transcriptional control	40 SUBCELLULAR LOCALISATION	40.10 nucleus
An02g02540	1.32941	0.222465	1.07146	0.636781	0.6188	0.0923766	0.342612	0.000408163	An00g06876_at	strong similarity to acetyl-esterase I from patent WO9502689-A - Aspergillus aculeatus				01 METABOLISM	01.05 C-compound and carbohydrate metabolism	01.05.01 C-compound and carbohydrate utilization	01.05.01.01 C-compound, carbohydrate catabolism
An12g01320	0.872028	0.564239	0.459246	0.0074275	0.322123	0.000362274	0.342452	0.000514301	An00g09564_at	strong similarity to linoleate diol synthase - Gaeumannomyces graminis				01 METABOLISM	01.06 lipid, fatty-acid and isoprenoid metabolism	01.06.01 lipid, fatty-acid and isoprenoid biosynthesis	01.06.01.05 fatty acid biosynthesis	01.06.04 breakdown of lipids, fatty acids and isoprenoids	01.06.07 lipid, fatty-acid and isoprenoid utilization
An01g03480	1.14683	0.351971	1.07341	0.568371	0.645308	0.0318251	0.341697	3.68e-05	An00g11072_at	strong similarity to sorbitol dehydrogenase gutB - Bacillus subtilis				01 METABOLISM	01.05 C-compound and carbohydrate metabolism	01.05.01 C-compound and carbohydrate utilization	01.05.01.01 C-compound, carbohydrate catabolism	01.05.01.01.01 sugar, glucoside, polyol and carboxylate catabolism
An14g00990	0.561992	0.0248122	0.483466	0.0042346	0.492703	0.0115298	0.34147	0.000246727	An00g11952_at	strong similarity to trifunctional protein of the beta-oxidation fox-2 - Neurospora crassa				01 METABOLISM	01.05 C-compound and carbohydrate metabolism	01.05.01 C-compound and carbohydrate utilization	01.05.01.01 C-compound, carbohydrate catabolism	01.05.01.01.03 C-2 compound and organic acid catabolism	01.06 lipid, fatty-acid and isoprenoid metabolism	01.06.04 breakdown of lipids, fatty acids and isoprenoids	02 ENERGY	02.25 oxidation of fatty acids
An06g00290	1.19779	0.393261	1.0486	0.716203	0.789398	0.445394	0.336956	0.00068333	An00g07256_at	strong similarity to beta-galactosidase lacA - Aspergillus niger				01 METABOLISM	01.05 C-compound and carbohydrate metabolism	01.05.01 C-compound and carbohydrate utilization	01.05.01.01 C-compound, carbohydrate catabolism	01.05.01.01.01 sugar, glucoside, polyol and carboxylate catabolism	02 ENERGY	02.19 metabolism of energy reserves (e.g. glycogen, trehalose)	11 CELL RESCUE, DEFENSE AND VIRULENCE	11.10 degradation of foreign (exogenous) compounds	11.10.07 degradation of foreign (exogenous) polysaccharides	40 SUBCELLULAR LOCALISATION	40.27 extracellular / secretion proteins
An03g01140	1.20759	0.480467	1.24154	0.643359	0.756309	0.203222	0.333888	0.0012868	An00g10160_at	strong similarity to oxalate decarboxylase (APOXD) from patent WO9842827-A2 - Aspergillus phoenicis				01 METABOLISM	01.05 C-compound and carbohydrate metabolism	01.05.01 C-compound and carbohydrate utilization	01.05.01.01 C-compound, carbohydrate catabolism	01.05.01.01.03 C-2 compound and organic acid catabolism	11 CELL RESCUE, DEFENSE AND VIRULENCE	11.07 detoxification	40 SUBCELLULAR LOCALISATION	40.27 extracellular / secretion proteins
An02g03830	0.720261	0.107414	0.657621	0.0805216	0.591236	0.0469648	0.333013	7.5e-05	An00g00164_at	catabolite repressor creA - Aspergillus niger				01 METABOLISM	01.05 C-compound and carbohydrate metabolism	01.05.04 regulation of C-compound and carbohydrate utilization	04 TRANSCRIPTION	04.05 mRNA transcription	04.05.01 mRNA synthesis	04.05.01.04 transcriptional control	40 SUBCELLULAR LOCALISATION	40.10 nucleus
An16g06580	1.30689	0.276485	0.869339	0.425841	0.428373	0.00448025	0.330121	0.000151585	An00g10795_at	strong similarity to quinate transport protein qutD - Aspergillus nidulans	SMURF_Cluster:66	NRPS	An16g06720	01 METABOLISM	01.05 C-compound and carbohydrate metabolism	01.05.07 C-compound, carbohydrate transport	08 CELLULAR TRANSPORT AND TRANSPORT MECHANISMS	08.19 cellular import	67 TRANSPORT FACILITATION	67.07 C-compound and carbohydrate transporters
An11g04040	1.08935	0.660785	0.879439	0.527564	0.534915	0.00551697	0.329786	1.94e-05	An00g08200_at	strong similarity to exo-alpha 1,4-polygalacturonase PGX1 - Cochliobolus carbonum				01 METABOLISM	01.05 C-compound and carbohydrate metabolism	01.05.01 C-compound and carbohydrate utilization	01.05.01.01 C-compound, carbohydrate catabolism	01.05.01.01.01 sugar, glucoside, polyol and carboxylate catabolism	40 SUBCELLULAR LOCALISATION	40.27 extracellular / secretion proteins
An03g05670	1.02111	0.880283	0.964556	0.99831	0.57586	0.0488617	0.325047	0.00054412	An00g07146_at	strong similarity to aryl-alcohol oxidase precursor aao - Pleurotus pulmonarius	Antismash_An03_c8	other	No backbone information	01 METABOLISM	01.01 amino acid metabolism	01.01.01 amino acid biosynthesis	01.01.01.11 biosynthesis of the cysteine-aromatic group	01.01.01.11.09 biosynthesis of phenylalanine	01.01.01.11.11 biosynthesis of tyrosine
An14g01130	1.49101	0.25522	0.905299	0.544548	0.42925	0.000801062	0.319126	1.7e-05	An00g10871_at	strong similarity to rhamnogalacturonase B precursor rhgB - Aspergillus aculeatus				01 METABOLISM	01.05 C-compound and carbohydrate metabolism	01.05.01 C-compound and carbohydrate utilization	01.05.01.01 C-compound, carbohydrate catabolism	11 CELL RESCUE, DEFENSE AND VIRULENCE	11.10 degradation of foreign (exogenous) compounds	11.10.07 degradation of foreign (exogenous) polysaccharides
An14g02670	0.889503	0.43464	0.86759	0.352913	0.911013	0.509157	0.314285	1.79e-05	An00g08059_at	strong similarity to endoglucanase IV egl4 - Trichoderma reesei				01 METABOLISM	01.05 C-compound and carbohydrate metabolism	01.05.01 C-compound and carbohydrate utilization	01.05.01.01 C-compound, carbohydrate catabolism	01.05.01.01.01 sugar, glucoside, polyol and carboxylate catabolism	01.20 secondary metabolism	01.20.01 metabolism of primary metabolic sugars derivatives	11 CELL RESCUE, DEFENSE AND VIRULENCE	11.10 degradation of foreign (exogenous) compounds	11.10.07 degradation of foreign (exogenous) polysaccharides	40 SUBCELLULAR LOCALISATION	40.27 extracellular / secretion proteins
An13g00920	1.35125	0.123165	1.18243	0.346871	0.668173	0.0718495	0.312644	8.35e-05	An00g05153_at	similarity to mandelate racemase - Pseudomonas putida				01 METABOLISM	01.05 C-compound and carbohydrate metabolism	01.05.01 C-compound and carbohydrate utilization	01.05.01.01 C-compound, carbohydrate catabolism	01.05.01.01.09 aerobic aromate catabolism
An18g03790	0.675058	0.0618571	0.721668	0.135968	0.567913	0.0272855	0.309596	4.67e-05	An00g06299_at	similarity to protein involved in SCF dependent protein degradation Grr1 - Saccharomyces cerevisiae				01 METABOLISM	01.05 C-compound and carbohydrate metabolism	01.05.01 C-compound and carbohydrate utilization	01.05.04 regulation of C-compound and carbohydrate utilization	03 CELL CYCLE AND DNA PROCESSING	03.03 cell cycle	03.03.01 mitotic cell cycle and cell cycle control	06 PROTEIN FATE (folding, modification, destination)	06.07 protein modification	06.07.05 modification by ubiquitination, deubiquitination
An04g09690	1.17386	0.339717	0.994126	0.954124	0.71077	0.116358	0.307447	1.71e-05	An00g10206_at	strong similarity to pectin methylesterase pme1 - Aspergillus aculeatus				01 METABOLISM	01.05 C-compound and carbohydrate metabolism	01.05.01 C-compound and carbohydrate utilization	01.05.01.01 C-compound, carbohydrate catabolism
An14g05820	0.780591	0.567642	0.722603	0.399333	0.508917	0.0589576	0.303474	0.0013751	An00g07255_at	strong similarity to beta-galactosidase lacA - Aspergillus niger				01 METABOLISM	01.05 C-compound and carbohydrate metabolism	01.05.01 C-compound and carbohydrate utilization	01.05.01.01 C-compound, carbohydrate catabolism	01.05.01.01.01 sugar, glucoside, polyol and carboxylate catabolism	01.05.01.01.03 C-2 compound and organic acid catabolism	11 CELL RESCUE, DEFENSE AND VIRULENCE	11.10 degradation of foreign (exogenous) compounds	11.10.07 degradation of foreign (exogenous) polysaccharides	11.10.09 degradation of foreign (exogenous) ester compounds	40 SUBCELLULAR LOCALISATION	40.27 extracellular / secretion proteins
An11g06080	0.75996	0.242356	0.751266	0.200691	0.700074	0.13926	0.301091	3.09e-05	An00g07258_at	strong similarity to beta-glucosidase 1 bgl1 - Aspergillus aculeatus [truncated ORF]				01 METABOLISM	01.05 C-compound and carbohydrate metabolism	01.05.01 C-compound and carbohydrate utilization	01.05.01.01 C-compound, carbohydrate catabolism	40 SUBCELLULAR LOCALISATION	40.27 extracellular / secretion proteins
An03g06410	0.821744	0.22883	0.742432	0.100775	0.535924	0.0143287	0.299186	1.76e-05	An00g09713_at	strong similarity to methyl sterol oxidase Erg25 - Saccharomyces cerevisiae	SMURF_Cluster:19	PKS	An03g06380	01 METABOLISM	01.06 lipid, fatty-acid and isoprenoid metabolism	01.06.01 lipid, fatty-acid and isoprenoid biosynthesis	01.06.01.07 isoprenoid biosynthesis	40 SUBCELLULAR LOCALISATION	40.07 endoplasmic reticulum
An08g08400	1.34249	0.195549	0.997206	0.805655	0.506243	0.0339039	0.296444	0.000535388	An00g00079_at	strong similarity to toluenesulfonate zinc-independent alcohol dehydrogenase TsaC - Comamonas testosteroni				01 METABOLISM	01.05 C-compound and carbohydrate metabolism	01.05.01 C-compound and carbohydrate utilization	01.05.01.01 C-compound, carbohydrate catabolism	01.05.01.01.09 aerobic aromate catabolism
An14g03850	1.18182	0.508627	0.889864	0.679802	0.58682	0.0783378	0.293348	0.000111174	An00g07759_at	strong similarity to cytochrome P450 monooxygenase TRI4 - Fusarium sporotrichioides				01 METABOLISM	01.06 lipid, fatty-acid and isoprenoid metabolism	01.06.01 lipid, fatty-acid and isoprenoid biosynthesis	01.06.01.07 isoprenoid biosynthesis	01.06.01.07.05 sesquiterpenes biosynthesis	11 CELL RESCUE, DEFENSE AND VIRULENCE	11.05 Disease, virulence and defense	11.05.05 virulence, disease factors	11.05.05.01 toxins
An02g02290	0.877046	0.910266	0.729798	0.50041	0.548595	0.14065	0.292464	0.00273677	An00g07900_at	strong similarity to delta-1-pyrroline-5-carboxylate dehydrogenase prnC - Aspergillus nidulans				01 METABOLISM	01.01 amino acid metabolism	01.01.01 amino acid biosynthesis	01.01.01.01 assimilation of ammonia, biosynthesis of the glutamate group	01.01.01.01.02 biosynthesis of the glutamate group (proline, hydroxyprolin, arginine, glutamine, glutamate)	01.01.10 amino acid degradation (catabolism)	01.01.10.01 degradation of amino acids of the glutamate group	01.01.10.01.01 degradation of proline	40 SUBCELLULAR LOCALISATION	40.16 mitochondrion
An03g01120	1.05746	0.707849	0.954313	0.976739	0.651894	0.137569	0.290706	0.000362085	An00g07859_at	strong similarity to cytosolic aspartate transaminase Aat2 - Saccharomyces cerevisiae				01 METABOLISM	01.01 amino acid metabolism	01.01.01 amino acid biosynthesis	01.01.01.01 assimilation of ammonia, biosynthesis of the glutamate group	01.01.01.01.02 biosynthesis of the glutamate group (proline, hydroxyprolin, arginine, glutamine, glutamate)	01.01.01.01.02.05 biosynthesis of glutamate	01.01.10 amino acid degradation (catabolism)	01.01.10.03 degradation of amino acids of the aspartate group	01.01.10.03.01 degradation of aspartate	01.07 metabolism of vitamins, cofactors, and prosthetic groups	01.07.04 utilization of vitamins, cofactors, and prosthetic groups	40 SUBCELLULAR LOCALISATION	40.03 cytoplasm
An01g11880	1.02403	0.769164	0.852931	0.601892	0.590334	0.073414	0.289717	8.44e-05	An00g10114_at	strong similarity to O-methylsterigmatocystin oxidoreductase ordA - Aspergillus parasiticus [putative frameshift]	Antismash_An01_c4	other	No backbone information	01 METABOLISM	01.20 secondary metabolism	01.20.05 biosynthesis of acetic acid derivatives	01.20.05.11 biosynthesis of polyketides	11 CELL RESCUE, DEFENSE AND VIRULENCE	11.05 Disease, virulence and defense	11.05.05 virulence, disease factors	11.05.05.01 toxins
An08g01760	1.65683	0.481025	0.833286	0.507929	0.481032	0.010867	0.287524	9.24e-05	An00g07471_at	strong similarity to cellulase from patent WO9733982-A1 - Acremonium cellulolyticus				01 METABOLISM	01.05 C-compound and carbohydrate metabolism	01.05.01 C-compound and carbohydrate utilization	01.05.01.01 C-compound, carbohydrate catabolism	01.05.01.01.01 sugar, glucoside, polyol and carboxylate catabolism	01.20 secondary metabolism	01.20.50 catabolism of secondary metabolites	40 SUBCELLULAR LOCALISATION	40.27 extracellular / secretion proteins
An04g07230	0.505941	0.0999855	0.552911	0.155717	0.357775	0.0152534	0.287032	0.00287701	An00g07696_at	strong similarity to cysteine dioxygenase CDO1 - Rattus norvegicus				01 METABOLISM	01.01 amino acid metabolism	01.01.10 amino acid degradation (catabolism)	01.01.10.05 degradation of amino acids of the cysteine-aromatic group	01.01.10.05.02 degradation of cysteine
An14g02910	0.931784	0.864702	0.570901	0.141579	0.291146	0.00133562	0.277573	0.000915704	An00g07011_at	strong similarity to allantoate permease Dal5 - Saccharomyces cerevisiae [truncated ORF]				01 METABOLISM	01.02 nitrogen and sulfur metabolism	01.02.01 nitrogen and sulfur utilization	01.03 nucleotide metabolism	01.03.01 purine nucleotide metabolism	08 CELLULAR TRANSPORT AND TRANSPORT MECHANISMS	08.19 cellular import	67 TRANSPORT FACILITATION	67.19 allantoin and allantoate transporters
An13g01860	0.829542	0.422302	0.703632	0.1537	0.545081	0.0227153	0.275769	8.63e-05	An00g08357_at	strong similarity to GABA permease gabA - Aspergillus nidulans	SMURF_Cluster:55	DMAT	An13g01840	01 METABOLISM	01.01 amino acid metabolism	01.01.07 amino acid transport	01.02 nitrogen and sulfur metabolism	01.02.01 nitrogen and sulfur utilization	08 CELLULAR TRANSPORT AND TRANSPORT MECHANISMS	08.19 cellular import	67 TRANSPORT FACILITATION	67.04 ion transporters	67.04.07 anion transporters (Cl, SO4, PO4, etc.)	67.10 amino-acid transporters
An16g03290	0.674447	0.172283	0.557127	0.0490466	0.525644	0.0454046	0.27404	0.000181217	An00g05784_at	similarity to regulator protein Uga3 - Saccharomyces cerevisiae				01 METABOLISM	01.02 nitrogen and sulfur metabolism	01.02.04 regulation of nitrogen and sulphur utilization	04 TRANSCRIPTION	04.05 mRNA transcription	04.05.01 mRNA synthesis	04.05.01.04 transcriptional control	40 SUBCELLULAR LOCALISATION	40.10 nucleus
An14g02170	0.847714	0.722989	0.615338	0.178428	0.347268	0.00494624	0.273296	0.000570511	An00g07653_at	strong similarity to cutinase precursor cutA - Fusarium solani				01 METABOLISM	01.06 lipid, fatty-acid and isoprenoid metabolism	01.06.04 breakdown of lipids, fatty acids and isoprenoids	11 CELL RESCUE, DEFENSE AND VIRULENCE	11.05 Disease, virulence and defense	11.05.05 virulence, disease factors	40 SUBCELLULAR LOCALISATION	40.27 extracellular / secretion proteins
An09g06270	1.33515	0.29358	1.23547	0.525701	0.766902	0.222817	0.272541	0.000214494	An00g10742_at	strong similarity to hypothetical glutathione-dependent formaldehyde dehydrogenase SPBC1198.01 - Schizosaccharomyces pombe				01 METABOLISM	01.05 C-compound and carbohydrate metabolism	01.05.01 C-compound and carbohydrate utilization	11 CELL RESCUE, DEFENSE AND VIRULENCE	11.07 detoxification
An09g03100	0.745433	0.171713	0.612671	0.0224342	0.497382	0.00621219	0.267345	9.46e-06	An00g07040_at	strong similarity to alpha-amylase precursor amy - Aspergillus niger				01 METABOLISM	01.05 C-compound and carbohydrate metabolism	01.05.01 C-compound and carbohydrate utilization	01.05.01.01 C-compound, carbohydrate catabolism	02 ENERGY	02.19 metabolism of energy reserves (e.g. glycogen, trehalose)	11 CELL RESCUE, DEFENSE AND VIRULENCE	11.10 degradation of foreign (exogenous) compounds	11.10.07 degradation of foreign (exogenous) polysaccharides	40 SUBCELLULAR LOCALISATION	40.27 extracellular / secretion proteins
An16g09070	1.21171	0.646551	1.02467	0.944479	0.455407	0.0404681	0.267155	0.000551008	An00g08419_at	strong similarity to glucosamine-6-phosphate deaminase from patent WO9835047-A1 - Escherichia coli				01 METABOLISM	01.05 C-compound and carbohydrate metabolism	01.05.01 C-compound and carbohydrate utilization	01.05.01.01 C-compound, carbohydrate catabolism
An02g07610	0.765148	0.254434	0.512658	0.0109628	0.342902	0.000649585	0.26462	5.91e-05	An00g09659_at	strong similarity to mannitol transporter mat1 - Apium graveolens				01 METABOLISM	01.05 C-compound and carbohydrate metabolism	01.05.01 C-compound and carbohydrate utilization	01.05.07 C-compound, carbohydrate transport	08 CELLULAR TRANSPORT AND TRANSPORT MECHANISMS	08.19 cellular import
An02g10550	0.91113	0.654022	0.794115	0.263466	0.591895	0.0294588	0.264358	1.83e-05	An00g08052_at	strong similarity to endo-alpha-1,5-arabinanase abnA - Aspergillus niger				01 METABOLISM	01.05 C-compound and carbohydrate metabolism	01.05.01 C-compound and carbohydrate utilization	01.05.01.01 C-compound, carbohydrate catabolism
An01g03680	0.730999	0.28859	0.551783	0.0410054	0.444338	0.0112454	0.262335	0.000124563	An00g10237_at	strong similarity to peroxisomal ABC transporter ALDR - Mus musculus				01 METABOLISM	01.06 lipid, fatty-acid and isoprenoid metabolism	01.06.13 lipid and fatty-acid transport	08 CELLULAR TRANSPORT AND TRANSPORT MECHANISMS	08.10 peroxisomal transport	40 SUBCELLULAR LOCALISATION	40.19 peroxisome	67 TRANSPORT FACILITATION	67.13 lipid transporters	67.50 transport mechanism	67.50.25 ABC transporters
An01g08780	1.12489	0.828547	0.87815	0.443022	0.534393	0.0368108	0.260518	0.000248786	An00g08608_at	strong similarity to high affinity hexose transporter Hxt1 - Saccharomyces cerevisiae				01 METABOLISM	01.05 C-compound and carbohydrate metabolism	01.05.07 C-compound, carbohydrate transport	08 CELLULAR TRANSPORT AND TRANSPORT MECHANISMS	08.19 cellular import	67 TRANSPORT FACILITATION	67.07 C-compound and carbohydrate transporters
An12g05360	0.85744	0.472935	0.690913	0.0869272	0.489088	0.0044029	0.259872	3.08e-05	An00g07508_at	strong similarity to cholesterol 24-hydroxylase - Mus musculus				01 METABOLISM	01.05 C-compound and carbohydrate metabolism	11 CELL RESCUE, DEFENSE AND VIRULENCE	11.07 detoxification	11.07.01 detoxification involving cytochrome P450	40 SUBCELLULAR LOCALISATION	40.07 endoplasmic reticulum
An02g10480	0.537044	0.0153494	0.410387	0.00156748	0.36758	0.000707066	0.259345	2.1e-05	An00g03958_at	similarity to chloride peroxidase cpo - Leptoxyphium fumago				01 METABOLISM	01.05 C-compound and carbohydrate metabolism	01.05.99 other C-compound, carbohydrate metabolism activities
An12g05010	1.11859	0.56616	0.911213	0.615324	0.690427	0.121741	0.252567	9.26e-06	An00g00137_at	acetyl xylan esterase axeA - Aspergillus niger				01 METABOLISM	01.05 C-compound and carbohydrate metabolism	01.05.01 C-compound and carbohydrate utilization	01.05.01.01 C-compound, carbohydrate catabolism	01.05.01.01.01 sugar, glucoside, polyol and carboxylate catabolism
An02g13750	1.14209	0.547257	1.26525	0.389542	0.6963	0.240885	0.251184	8.86e-05	An00g08444_at	strong similarity to glutaminase A gtaA - Aspergillus oryzae				01 METABOLISM	01.01 amino acid metabolism	01.01.01 amino acid biosynthesis	01.01.01.01 assimilation of ammonia, biosynthesis of the glutamate group	01.01.01.01.02 biosynthesis of the glutamate group (proline, hydroxyprolin, arginine, glutamine, glutamate)	01.01.01.01.02.05 biosynthesis of glutamate	01.02 nitrogen and sulfur metabolism	01.02.99 other nitrogen and sulfur metabolism activities	02 ENERGY	02.99 other energy generation activities
An11g03540	1.39095	0.384929	0.982915	0.789138	0.502397	0.0925885	0.249991	0.000987473	An00g07746_at	strong similarity to cytochrome P450 monooxygenase TRI11 - Fusarium sporotrichioides				01 METABOLISM	01.06 lipid, fatty-acid and isoprenoid metabolism	01.06.01 lipid, fatty-acid and isoprenoid biosynthesis	01.06.01.07 isoprenoid biosynthesis	01.06.01.07.05 sesquiterpenes biosynthesis	11 CELL RESCUE, DEFENSE AND VIRULENCE	11.05 Disease, virulence and defense	11.05.05 virulence, disease factors	11.05.05.01 toxins
An18g01480	0.889408	0.890158	0.612103	0.246857	0.380836	0.0155865	0.249951	0.000958819	An00g07770_at	strong similarity to cytochrome p450 related protein eln2 - Coprinus cinereus				01 METABOLISM	14 CELL FATE	14.04 cell differentiation	14.04.03 fungal cell differentiation	14.04.03.01 budding, cell polarity and filament formation	30 CONTROL OF CELLULAR ORGANIZATION	30.99 other control of cellular organization
An01g12550	1.08463	0.711295	0.891157	0.583775	0.620208	0.0466406	0.249709	2.12e-05	An00g09666_at	strong similarity to mannosyl-oligosaccharide 1,2-alpha-mannosidase msdS - Aspergillus saitoi				01 METABOLISM	01.05 C-compound and carbohydrate metabolism	01.05.01 C-compound and carbohydrate utilization	06 PROTEIN FATE (folding, modification, destination)	06.07 protein modification	06.07.02 modification with sugar residues (e.g. glycosylation)	40 SUBCELLULAR LOCALISATION	40.08 Golgi
An16g02170	1.26704	0.310278	1.07788	0.710242	0.602968	0.0358763	0.246591	7.29e-06	An00g00184_at	epoxide hydrolase hyl1 - Aspergillus niger				01 METABOLISM	01.05 C-compound and carbohydrate metabolism	01.05.01 C-compound and carbohydrate utilization	01.05.01.01 C-compound, carbohydrate catabolism	01.05.01.01.03 C-2 compound and organic acid catabolism	11 CELL RESCUE, DEFENSE AND VIRULENCE	11.07 detoxification	11.07.03 detoxification by modification
An02g07980	0.740508	0.15291	0.422416	0.000820999	0.287113	1.14e-05	0.239181	1.84e-06	An00g07372_at	strong similarity to carbohydrate oxidase CHO from patent WO9931990-A1 - Microdochium nivale				01 METABOLISM	01.05 C-compound and carbohydrate metabolism	01.05.01 C-compound and carbohydrate utilization	01.05.01.01 C-compound, carbohydrate catabolism	01.05.01.01.01 sugar, glucoside, polyol and carboxylate catabolism	40 SUBCELLULAR LOCALISATION	40.03 cytoplasm
An01g01870	1.05919	0.759755	1.03905	0.89722	0.790424	0.335924	0.238665	2.81e-05	An00g08728_at	strong similarity to hypothetical Avicelase III aviIII - Aspergillus aculeatus				01 METABOLISM	01.05 C-compound and carbohydrate metabolism	01.05.01 C-compound and carbohydrate utilization	01.05.01.01 C-compound, carbohydrate catabolism	01.05.01.01.01 sugar, glucoside, polyol and carboxylate catabolism	40 SUBCELLULAR LOCALISATION	40.27 extracellular / secretion proteins
An02g05260	0.998887	0.972796	0.782333	0.235762	0.466359	0.00562254	0.234858	6.54e-05	An00g05659_at	similarity to protein phosphatase 1 binding protein PTG - Mus musculus				01 METABOLISM	01.05 C-compound and carbohydrate metabolism	01.05.04 regulation of C-compound and carbohydrate utilization	02 ENERGY	02.19 metabolism of energy reserves (e.g. glycogen, trehalose)	40 SUBCELLULAR LOCALISATION	40.03 cytoplasm
An14g06500	0.856593	0.445606	0.717189	0.119014	0.460867	0.00317321	0.233301	2.99e-06	An00g08480_at	strong similarity to glycerone kinase isoform I dak1p - Schizosaccharomyces pombe				01 METABOLISM	01.05 C-compound and carbohydrate metabolism	01.05.01 C-compound and carbohydrate utilization	11 CELL RESCUE, DEFENSE AND VIRULENCE	11.01 stress response
An11g02100	1.17684	0.406049	0.968983	0.905072	0.658242	0.0615301	0.228767	2.57e-06	An00g08344_at	strong similarity to furostanol glycoside 26-O-beta-glucosidase CSF26G1 - Costus speciosus				01 METABOLISM	01.20 secondary metabolism	01.20.01 metabolism of primary metabolic sugars derivatives	01.20.01.07 biosynthesis of glycosides
An07g08720	0.915799	0.675103	0.761091	0.202533	0.561758	0.0278755	0.228305	1.93e-06	An00g06627_at	strong similarity to 123K chain alpha,alpha-trehalose-phosphate synthase (UDP-forming) Tsl1 - Saccharomyces cerevisiae				01 METABOLISM	01.05 C-compound and carbohydrate metabolism	01.05.01 C-compound and carbohydrate utilization	02 ENERGY	02.19 metabolism of energy reserves (e.g. glycogen, trehalose)
An08g08910	1.06977	0.677771	0.921842	0.594695	0.550561	0.00839494	0.227212	3.78e-06	An00g09805_at	strong similarity to mitochondrial sulfite oxidase SUOX - Homo sapiens				01 METABOLISM	01.01 amino acid metabolism	01.01.10 amino acid degradation (catabolism)	01.01.10.03 degradation of amino acids of the aspartate group	01.01.10.03.04 degradation of methionine	01.01.10.05 degradation of amino acids of the cysteine-aromatic group	01.01.10.05.02 degradation of cysteine	01.02 nitrogen and sulfur metabolism	01.02.01 nitrogen and sulfur utilization	40 SUBCELLULAR LOCALISATION	40.16 mitochondrion
An09g02160	1.17652	0.379614	0.896174	0.582469	0.563365	0.028292	0.216524	5.86e-06	An00g03550_at	rhamnogalacturonan acetyl esterase rgaeA - Aspergillus niger	SMURF_Cluster:37	PKS-Like	An09g02100	01 METABOLISM	01.05 C-compound and carbohydrate metabolism	01.05.01 C-compound and carbohydrate utilization	01.05.01.01 C-compound, carbohydrate catabolism	01.05.01.01.01 sugar, glucoside, polyol and carboxylate catabolism	11 CELL RESCUE, DEFENSE AND VIRULENCE	11.10 degradation of foreign (exogenous) compounds	11.10.07 degradation of foreign (exogenous) polysaccharides
An07g08940	1.27643	0.278332	1.00399	0.841178	0.540267	0.0242077	0.215672	7.83e-06	An00g03713_at	similarity to acetyl-esterase I from patent WO9502689-A - Aspergillus aculeatus				01 METABOLISM	01.05 C-compound and carbohydrate metabolism	01.05.01 C-compound and carbohydrate utilization	01.05.01.01 C-compound, carbohydrate catabolism	01.05.01.01.01 sugar, glucoside, polyol and carboxylate catabolism
An06g00600	1.20565	0.572666	1.07553	0.782911	0.567349	0.0435023	0.215506	1.75e-05	An00g05907_at	similarity to short-chain alcohol dehydrogenase adhA - Aspergillus parasiticus				01 METABOLISM	01.20 secondary metabolism	01.20.05 biosynthesis of acetic acid derivatives	01.20.05.11 biosynthesis of polyketides
An06g00260	0.750066	0.201783	0.514813	0.00937441	0.26865	3.92e-05	0.210911	3.54e-06	An00g08597_at	strong similarity to hexose transporter Hxt5 - Saccharomyces cerevisiae				01 METABOLISM	01.05 C-compound and carbohydrate metabolism	01.05.07 C-compound, carbohydrate transport	08 CELLULAR TRANSPORT AND TRANSPORT MECHANISMS	08.19 cellular import	67 TRANSPORT FACILITATION	67.07 C-compound and carbohydrate transporters
An12g05710	0.727239	0.345348	0.561271	0.0757977	0.256617	0.000293828	0.209729	3.11e-05	An00g09555_at	strong similarity to L-fucose permease fucP - Escherichia coli				01 METABOLISM	01.05 C-compound and carbohydrate metabolism	01.05.01 C-compound and carbohydrate utilization	01.05.01.01 C-compound, carbohydrate catabolism	01.05.01.01.01 sugar, glucoside, polyol and carboxylate catabolism	01.05.07 C-compound, carbohydrate transport	08 CELLULAR TRANSPORT AND TRANSPORT MECHANISMS	08.19 cellular import	67 TRANSPORT FACILITATION	67.07 C-compound and carbohydrate transporters	67.07.99 other C-compound transporters	67.50 transport mechanism	67.50.03 symporters	67.50.03.01 proton driven symporter
An01g04880	1.22404	0.324943	1.01826	0.817151	0.549596	0.029979	0.20929	6.43e-06	An00g07048_at	strong similarity to alpha-glucosidase II - Bacillus thermoamyloliquefaciens				01 METABOLISM	01.05 C-compound and carbohydrate metabolism	01.05.01 C-compound and carbohydrate utilization	01.05.01.01 C-compound, carbohydrate catabolism	01.05.01.01.01 sugar, glucoside, polyol and carboxylate catabolism	02 ENERGY	02.01 glycolysis and gluconeogenesis
An10g00400	0.73942	0.159208	0.678637	0.0742275	0.48608	0.00344142	0.20679	1.08e-05	An00g07246_at	strong similarity to 1,3-beta-glucanosyltransferase gel1 - Aspergillus fumigatus				01 METABOLISM	01.05 C-compound and carbohydrate metabolism	01.05.01 C-compound and carbohydrate utilization
An02g00080	1.14092	0.582607	1.03431	0.778266	0.646932	0.157649	0.20664	2.47e-05	An00g09965_at	strong similarity to NAD-GSH-dependent formaldehyde dehydrogenase flhA - Paracoccus denitrificans				01 METABOLISM	01.05 C-compound and carbohydrate metabolism	01.05.01 C-compound and carbohydrate utilization	01.05.01.01 C-compound, carbohydrate catabolism	11 CELL RESCUE, DEFENSE AND VIRULENCE	11.07 detoxification
An01g10360	0.995793	0.996428	0.800473	0.298861	0.473979	0.00705609	0.205896	1.3e-05	An00g08627_at	strong similarity to high-affinity nicotinic acid permease Tna1 - Saccharomyces cerevisiae				01 METABOLISM	01.05 C-compound and carbohydrate metabolism	01.05.07 C-compound, carbohydrate transport	08 CELLULAR TRANSPORT AND TRANSPORT MECHANISMS	08.19 cellular import	67 TRANSPORT FACILITATION	67.07 C-compound and carbohydrate transporters	67.19 allantoin and allantoate transporters
An13g01880	1.26706	0.215666	1.05083	0.767184	0.61448	0.0476635	0.205647	6.34e-06	An00g07476_at	strong similarity to cephalosporin esterase - Rhodosporidium toruloides	Antismash_An13_c1	terpene	No backbone information	01 METABOLISM	01.06 lipid, fatty-acid and isoprenoid metabolism	01.06.04 breakdown of lipids, fatty acids and isoprenoids	01.20 secondary metabolism	01.20.50 catabolism of secondary metabolites
An12g05370	0.872292	0.738582	0.544696	0.0581829	0.331936	0.00142861	0.203003	3.48e-05	An00g10126_at	strong similarity to O-methyltransferase A omtA - Aspergillus parasiticus				01 METABOLISM	01.20 secondary metabolism	01.20.05 biosynthesis of acetic acid derivatives	01.20.05.11 biosynthesis of polyketides	11 CELL RESCUE, DEFENSE AND VIRULENCE	11.05 Disease, virulence and defense	11.05.05 virulence, disease factors	11.05.05.01 toxins
An18g02710	0.798542	0.494082	0.315509	0.000737435	0.221319	7.19e-05	0.199417	2.21e-05	An00g08096_at	strong similarity to ent-Kaurene synthase - Phaeosphaeria sp.				01 METABOLISM	01.20 secondary metabolism	01.20.13 biosynthesis of derivatives of homoisopentenyl pyrophosphate
An02g09810	1.00077	0.895138	0.823705	0.531403	0.519309	0.0298481	0.197456	9.72e-06	An00g09772_at	strong similarity to mitochondrial nicotinamide nucleotide transhydrogenase NNTM - Bos taurus				01 METABOLISM	02 ENERGY	02.11 electron transport and membrane-associated energy conservation	02.11.05 accessory proteins of electron transport and membrane-associated energy conservation	40 SUBCELLULAR LOCALISATION	40.16 mitochondrion
An08g08370	1.12105	0.581293	0.844635	0.57825	0.418011	0.00600561	0.195976	1.25e-05	An00g06015_at	similarity to alpha-1,2-mannosidase aman2 - Bacillus sp.				01 METABOLISM	01.05 C-compound and carbohydrate metabolism	01.05.01 C-compound and carbohydrate utilization	01.05.01.01 C-compound, carbohydrate catabolism	01.05.01.01.01 sugar, glucoside, polyol and carboxylate catabolism
An02g00590	0.86416	0.530079	0.646411	0.0865122	0.411815	0.00238367	0.190238	2.81e-06	An00g08617_at	strong similarity to high-affinity glucose transporter HGT1 - Kluyveromyces lactis				01 METABOLISM	01.05 C-compound and carbohydrate metabolism	01.05.07 C-compound, carbohydrate transport	08 CELLULAR TRANSPORT AND TRANSPORT MECHANISMS	08.19 cellular import	67 TRANSPORT FACILITATION	67.07 C-compound and carbohydrate transporters
An18g05500	1.03282	0.820942	0.491987	0.00762838	0.275277	8.77e-05	0.184032	7.73e-07	An00g09745_at	strong similarity to mitochondrial ceramidase AAF86240.1 - Homo sapiens				01 METABOLISM	01.06 lipid, fatty-acid and isoprenoid metabolism	01.06.04 breakdown of lipids, fatty acids and isoprenoids
An01g06150	0.251616	0.163212	0.158768	0.0447242	0.138279	0.0300661	0.176719	0.0603325	An00g10253_at	strong similarity to phe-inhibited DAHP synthase aroG - Aspergillus nidulans				01 METABOLISM	01.01 amino acid metabolism	01.01.01 amino acid biosynthesis	01.01.01.11 biosynthesis of the cysteine-aromatic group	01.20 secondary metabolism	01.20.15 biosynthesis of derivatives of dehydroquinic acid, shikimic acid and chorismic acid
An02g02930	1.10057	0.517712	0.833378	0.371408	0.393945	0.000728193	0.166382	2.7e-07	An00g00058_at	strong similarity to ribose-5-phosphate isomerase rpiB - Escherichia coli				01 METABOLISM	01.05 C-compound and carbohydrate metabolism	01.05.01 C-compound and carbohydrate utilization	02 ENERGY	02.07 pentose-phosphate pathway	02.07.03 pentose-phosphate pathway non oxidative branch
An17g00520	0.901647	0.665019	0.487196	0.0210941	0.238018	0.000165748	0.157704	5.96e-06	An00g07268_at	strong similarity to beta-glucosidase precursor BGLUC - Kluyveromyces marxianus				01 METABOLISM	01.05 C-compound and carbohydrate metabolism	01.05.01 C-compound and carbohydrate utilization	01.05.01.01 C-compound, carbohydrate catabolism
An07g08950	1.24829	0.401293	0.816346	0.307564	0.480288	0.00415114	0.157595	4.36e-07	An00g00180_at	endoglucanase B eglB - Aspergillus niger				01 METABOLISM	01.05 C-compound and carbohydrate metabolism	01.05.01 C-compound and carbohydrate utilization	01.05.01.01 C-compound, carbohydrate catabolism	01.05.01.01.01 sugar, glucoside, polyol and carboxylate catabolism	40 SUBCELLULAR LOCALISATION	40.27 extracellular / secretion proteins
An18g05480	1.0194	0.893016	0.8259	0.16655	0.466777	0.000425128	0.138827	1.48e-07	An00g06971_at	strong similarity to alcohol oxidase AOX1 - Pichia pastoris				01 METABOLISM	01.05 C-compound and carbohydrate metabolism	01.05.01 C-compound and carbohydrate utilization	01.05.01.01 C-compound, carbohydrate catabolism
An14g00860	1.15063	0.438357	0.715815	0.234108	0.349649	0.00173894	0.136068	6.31e-07	An00g11930_at	strong similarity to triacylglycerol lipase Lip5 - Candida rugosa				01 METABOLISM	01.06 lipid, fatty-acid and isoprenoid metabolism	01.06.01 lipid, fatty-acid and isoprenoid biosynthesis	01.06.01.03 glycolipid biosynthesis	01.06.04 breakdown of lipids, fatty acids and isoprenoids
An02g08230	1.05888	0.74982	0.53518	0.0246514	0.190411	4.54e-06	0.129821	1.35e-07	An00g08606_at	strong similarity to high affinity glucose transporter HGT1 - Kluyveromyces lactis	SMURF_Cluster:8	HYBRID	An02g08290	01 METABOLISM	01.05 C-compound and carbohydrate metabolism	01.05.07 C-compound, carbohydrate transport	08 CELLULAR TRANSPORT AND TRANSPORT MECHANISMS	08.19 cellular import	67 TRANSPORT FACILITATION	67.07 C-compound and carbohydrate transporters
An08g01720	0.944151	0.862802	0.634866	0.0731353	0.319066	0.000323871	0.126586	3.42e-07	An00g10796_at	strong similarity to quinate transport protein qutD - Aspergillus nidulans				01 METABOLISM	01.05 C-compound and carbohydrate metabolism	01.05.01 C-compound and carbohydrate utilization	01.05.04 regulation of C-compound and carbohydrate utilization	01.05.07 C-compound, carbohydrate transport	08 CELLULAR TRANSPORT AND TRANSPORT MECHANISMS	08.19 cellular import	67 TRANSPORT FACILITATION	67.07 C-compound and carbohydrate transporters	67.07.99 other C-compound transporters
An05g02440	1.18841	0.303679	0.819281	0.378443	0.472001	0.00549045	0.12575	5.34e-07	An00g03061_at	polygalacturonase III precursor pgaC - Aspergillus niger				01 METABOLISM	01.05 C-compound and carbohydrate metabolism	01.05.01 C-compound and carbohydrate utilization	01.05.01.01 C-compound, carbohydrate catabolism
An12g00950	0.983459	0.951273	0.633743	0.0665237	0.246332	3.48e-05	0.120749	1.64e-07	An00g03551_at	rhamnogalacturonase rhgA - Aspergillus niger				01 METABOLISM	01.05 C-compound and carbohydrate metabolism	01.05.01 C-compound and carbohydrate utilization
An04g09810	1.17115	0.579628	1.13972	0.655129	0.467537	0.0778986	0.118087	2.05e-05	An00g07509_at	strong similarity to choline monooxygenase CMO from patent WO9830702-A2 - Beta vulgaris				01 METABOLISM	01.05 C-compound and carbohydrate metabolism	01.05.01 C-compound and carbohydrate utilization	01.20 secondary metabolism	01.20.17 biosynthesis of secondary products derived from primary amino acids	01.20.17.03 biosynthesis of amines
An08g04040	1.01578	0.938381	0.730678	0.167467	0.347164	0.000444834	0.116906	8.18e-08	An00g10797_at	strong similarity to quinate transport protein qutD - Aspergillus nidulans				01 METABOLISM	01.05 C-compound and carbohydrate metabolism	01.05.07 C-compound, carbohydrate transport	08 CELLULAR TRANSPORT AND TRANSPORT MECHANISMS	08.19 cellular import	67 TRANSPORT FACILITATION	67.07 C-compound and carbohydrate transporters
An14g01600	1.15526	0.440815	0.666837	0.361376	0.167592	0.000239085	0.108827	1.62e-05	An00g08600_at	strong similarity to hexose transporter hxtA - Aspergillus parasiticus				01 METABOLISM	01.05 C-compound and carbohydrate metabolism	01.05.07 C-compound, carbohydrate transport	08 CELLULAR TRANSPORT AND TRANSPORT MECHANISMS	08.19 cellular import	67 TRANSPORT FACILITATION	67.07 C-compound and carbohydrate transporters
An07g03470	0.941476	0.798988	0.549496	0.404106	0.199993	0.00491808	0.0997523	0.00015319	An00g06990_at	strong similarity to allantoate permease Dal5 - Saccharomyces cerevisiae				01 METABOLISM	01.02 nitrogen and sulfur metabolism	01.02.01 nitrogen and sulfur utilization	01.03 nucleotide metabolism	01.03.01 purine nucleotide metabolism	08 CELLULAR TRANSPORT AND TRANSPORT MECHANISMS	08.19 cellular import	67 TRANSPORT FACILITATION	67.19 allantoin and allantoate transporters
An03g06740	1.36534	0.115403	1.0588	0.698279	0.390166	0.0104653	0.0918673	3.48e-06	An00g08201_at	strong similarity to exo-alpha 1,4-polygalacturonase PGX1 - Cochliobolus carbonum				01 METABOLISM	01.05 C-compound and carbohydrate metabolism	01.05.01 C-compound and carbohydrate utilization	01.05.01.01 C-compound, carbohydrate catabolism	40 SUBCELLULAR LOCALISATION	40.27 extracellular / secretion proteins
An11g02550	1.03645	0.65503	0.655323	0.179661	0.217071	0.00174686	0.0888563	6.66e-06	An00g11655_at	strong similarity to phosphoenolpyruvate carboxykinase KlPck1 - Kluyveromyces lactis				01 METABOLISM	01.05 C-compound and carbohydrate metabolism	01.05.01 C-compound and carbohydrate utilization	02 ENERGY	02.01 glycolysis and gluconeogenesis	40 SUBCELLULAR LOCALISATION	40.03 cytoplasm
An12g02220	1.12361	0.952093	0.232931	0.131309	0.0964449	0.00938574	0.0793615	0.0048125	An00g07472_at	strong similarity to cellulose 1,4-beta-cellobiosidase II CBH2 - Trichoderma reesei				01 METABOLISM	01.05 C-compound and carbohydrate metabolism	01.05.01 C-compound and carbohydrate utilization	01.05.01.01 C-compound, carbohydrate catabolism	01.05.01.01.01 sugar, glucoside, polyol and carboxylate catabolism
An12g09270	0.85586	0.321658	0.476371	0.00198552	0.179382	6.88e-07	0.0704511	2.8e-09	An00g09538_at	strong similarity to lactose permease Lac12 - Kluyveromyces lactis				01 METABOLISM	01.05 C-compound and carbohydrate metabolism	01.05.07 C-compound, carbohydrate transport	08 CELLULAR TRANSPORT AND TRANSPORT MECHANISMS	08.19 cellular import	67 TRANSPORT FACILITATION	67.07 C-compound and carbohydrate transporters	67.07.03 C4-dicarboxylate transporter (e.g. malate, succinate, fumarate)
An15g01590	1.10248	0.554941	0.88448	0.978105	0.335111	0.0102827	0.0630468	6.16e-07	An00g03603_at	similarity to 2-aminobenzenesulfonate dioxygenase large subunit absA - Alcaligenes sp.				01 METABOLISM	01.06 lipid, fatty-acid and isoprenoid metabolism	01.06.99 other lipid, fatty-acid and isoprenoid metabolism activities
An03g02080	1.27002	0.240755	0.911097	0.944152	0.283495	0.00216401	0.062984	1.26e-07	An00g11372_at	strong similarity to exopolygalacturonase pgaX - Aspergillus tubingensis				01 METABOLISM	01.05 C-compound and carbohydrate metabolism	01.05.01 C-compound and carbohydrate utilization	01.05.01.01 C-compound, carbohydrate catabolism	01.05.01.01.01 sugar, glucoside, polyol and carboxylate catabolism	40 SUBCELLULAR LOCALISATION	40.27 extracellular / secretion proteins
An01g11670	1.34941	0.444961	0.68522	0.0746295	0.202107	1.88e-05	0.060982	2.44e-09	An00g08053_at	strong similarity to endo-beta-1,4-glucanase A eglA - Aspergillus nidulans	SMURF_Cluster:3	NRPS-Like	An01g11770	01 METABOLISM	01.05 C-compound and carbohydrate metabolism	01.05.01 C-compound and carbohydrate utilization	01.05.01.01 C-compound, carbohydrate catabolism	01.05.01.01.01 sugar, glucoside, polyol and carboxylate catabolism
An04g05880	0.338877	0.207312	0.106138	0.00610503	0.0767294	0.00197785	0.0583747	0.000730636	An00g09563_at	strong similarity to linoleate diol synthase - Gaeumannomyces graminis				01 METABOLISM	01.06 lipid, fatty-acid and isoprenoid metabolism	01.06.04 breakdown of lipids, fatty acids and isoprenoids
An09g00560	0.160837	0.359518	0.0312206	0.0337146	0.0316327	0.0346369	0.0348667	0.0426069	An00g03602_at	similarity to mitochondrial 25-hydroxyvitamin D3 24-hydroxylase cP450cc24 - Gallus gallus	SMURF_Cluster:34	NRPS	An09g00520	01 METABOLISM	01.07 metabolism of vitamins, cofactors, and prosthetic groups	01.20 secondary metabolism	01.20.17 biosynthesis of secondary products derived from primary amino acids
An09g00530	0.227207	0.531254	0.0192582	0.0376425	0.0197245	0.0390663	0.0310223	0.0894254	An00g05849_at	similarity to salicylate hydroxylase nahW - Pseudomonas stutzeri	SMURF_Cluster:34	NRPS	An09g00520	01 METABOLISM	01.05 C-compound and carbohydrate metabolism	01.05.01 C-compound and carbohydrate utilization	01.05.01.01 C-compound, carbohydrate catabolism
An09g00590	0.167298	0.46413	0.019807	0.0330684	0.0203874	0.0350003	0.0244185	0.0484679	An00g05844_at	similarity to salicylate hydroxylase nahG - Pseudomonas putida	SMURF_Cluster:34	NRPS	An09g00520	01 METABOLISM	01.01 amino acid metabolism	01.01.10 amino acid degradation (catabolism)	01.01.10.05 degradation of amino acids of the cysteine-aromatic group	01.01.10.05.05 degradation of phenylalanine	01.05 C-compound and carbohydrate metabolism	01.05.01 C-compound and carbohydrate utilization	01.05.01.01 C-compound, carbohydrate catabolism	01.05.01.01.09 aerobic aromate catabolism
An13g01840	0.825516	0.407826	0.920724	0.726855	0.679936	0.107771	0.496737	0.00616366	An00g07939_at	strong similarity to dimethylallyltryptophan synthase dmaW - Claviceps purpurea	SMURF_Cluster:55	DMAT	01 METABOLISM	01.06 lipid, fatty-acid and isoprenoid metabolism	01.06.07 lipid, fatty-acid and isoprenoid utilization	01.20 secondary metabolism	01.20.17 biosynthesis of secondary products derived from primary amino acids	01.20.17.09 biosynthesis of alkaloids	01.20.33 biosynthesis of secondary products derived from L-tryptophan	11 CELL RESCUE, DEFENSE AND VIRULENCE	11.05 Disease, virulence and defense	11.05.05 virulence, disease factors	11.05.05.01 toxins
An02g00840	1.10443	0.600597	1.74778	0.00667988	3.17514	0.000147763	2.24926	0.00233715	An00g05352_at	similarity to nonribosomal peptide synthase MxcG - Stigmatella aurantiaca	SMURF_Cluster:6	NRPS-Like	01 METABOLISM	01.20 secondary metabolism	01.20.37 biosynthesis of peptide derived compounds
An08g03790	0.98784	0.86337	1.2	0.0839167	1.75508	0.0110755	1.70833	4.93e-05	An00g09594_at	strong similarity to lovastatin nonaketide synthase lovB - Aspergillus terreus	SMURF_Cluster:30	PKS	01 METABOLISM	01.20 secondary metabolism	01.20.05 biosynthesis of acetic acid derivatives	01.20.05.11 biosynthesis of polyketides
An15g04140	0.941054	0.642991	0.917944	0.507143	1.6097	0.0702297	1.60815	0.00921434	An00g11662_at	strong similarity to polyketide synthase PKS1 - Cochliobolus heterostrophus	SMURF_Cluster:61	PKS	01 METABOLISM	01.20 secondary metabolism	01.20.05 biosynthesis of acetic acid derivatives	01.20.05.11 biosynthesis of polyketides
An15g02130	0.889043	0.596495	0.588821	0.00494809	0.786283	0.203128	0.774946	0.168612	An00g09590_at	strong similarity to lovastatin diketide synthase lovF - Aspergillus terreus	SMURF_Cluster:60	PKS	01 METABOLISM	01.20 secondary metabolism	01.20.05 biosynthesis of acetic acid derivatives	01.20.05.11 biosynthesis of polyketides
An02g08290	0.793146	0.217117	0.612025	0.00770626	0.879156	0.447926	0.72096	0.0635649	An00g09597_at	strong similarity to lovastatin nonaketide synthase lovB - Aspergillus terreus	SMURF_Cluster:8	HYBRID	01 METABOLISM	01.20 secondary metabolism	01.20.05 biosynthesis of acetic acid derivatives	01.20.05.11 biosynthesis of polyketides
An03g00650	0.973128	0.926276	1.01766	0.876352	1.03027	0.817497	0.53089	0.0193185	An00g03780_at	similarity to cyclic peptide AM-toxin synthase AMT - Alternaria alternata	SMURF_Cluster:12	NRPS	01 METABOLISM	01.20 secondary metabolism	01.20.37 biosynthesis of peptide derived compounds	05 PROTEIN SYNTHESIS	05.99 other protein-synthesis activities	11 CELL RESCUE, DEFENSE AND VIRULENCE	11.05 Disease, virulence and defense	11.05.01 resistance proteins	11.05.05 virulence, disease factors	11.05.05.01 toxins	40 SUBCELLULAR LOCALISATION	40.03 cytoplasm
An11g06460	0.929798	0.640172	0.748466	0.081797	0.608446	0.0054282	0.488504	0.000200294	An00g09595_at	strong similarity to lovastatin nonaketide synthase lovB - Aspergillus terreus	SMURF_Cluster:48	HYBRID	01 METABOLISM	01.20 secondary metabolism	01.20.05 biosynthesis of acetic acid derivatives	01.20.05.11 biosynthesis of polyketides
An09g00520	0.129079	0.0934986	0.0872029	0.0356742	0.084917	0.0331535	0.086767	0.0351556	An00g06493_at	similarity to tyrocidine synthase 2 tycB - Brevibacillus brevis	SMURF_Cluster:34	NRPS	01 METABOLISM	01.20 secondary metabolism	01.20.37 biosynthesis of peptide derived compounds	01.20.37.03 biosynthesis of peptide antibiotics
An04g08190	1.0043	0.99138	2.70736	0.000389985	12.1463	1.3e-07	33.0066	2.8e-10	An00g09737_at	strong similarity to mitochondrial ATP synthase subunit 9 oliC31 - Aspergillus nidulans				02 ENERGY	02.13 respiration	08 CELLULAR TRANSPORT AND TRANSPORT MECHANISMS	08.04 mitochondrial transport	13 REGULATION OF / INTERACTION WITH CELLULAR ENVIRONMENT	13.01 ionic homeostasis	13.01.01 homeostasis of cations	13.01.01.03 homeostasis of protons	40 SUBCELLULAR LOCALISATION	40.16 mitochondrion	67 TRANSPORT FACILITATION	67.50 transport mechanism	67.50.22 transport ATPases
An15g02860	1.42163	0.00308922	1.72393	0.000511966	2.51954	0.000359006	5.25084	1.6e-07	An00g11648_at	strong similarity to peroxisomal 2,4-dienoyl-CoA reductase involved in sporulation Sps19 - Saccharomyces cerevisiae [putative sequencing error]				02 ENERGY	02.25 oxidation of fatty acids	40 SUBCELLULAR LOCALISATION	40.19 peroxisome
An08g04240	0.79903	0.576025	0.838634	0.777785	1.43871	0.154481	2.73989	0.00207266	An00g07061_at	strong similarity to alternative NADH:ubiquinone reductase NDH2 - Yarrowia lipolytica				02 ENERGY	02.13 respiration	40 SUBCELLULAR LOCALISATION	40.16 mitochondrion	67 TRANSPORT FACILITATION	67.15 electron / hydrogen carrier
An02g10670	1.12932	0.590527	1.08074	0.724634	1.25934	0.321247	2.01233	0.00676347	An00g10604_at	strong similarity to protein D-lactate dehydrogenase YEL071w - Saccharomyces cerevisiae				02 ENERGY	02.11 electron transport and membrane-associated energy conservation
An04g01200	0.990144	0.993593	1.16284	0.466932	1.42526	0.137551	1.83568	0.00893397	An00g06635_at	strong similarity to 14 kD subunit of ubiquinol--cytochrome c reductase Qcr7 - Saccharomyces cerevisiae	Antismash_An04_c1	other	No backbone information	02 ENERGY	02.13 respiration	02.13.03 aerobic respiration	40 SUBCELLULAR LOCALISATION	40.16 mitochondrion	67 TRANSPORT FACILITATION	67.15 electron / hydrogen carrier
An04g00110	1.25845	0.293633	1.3963	0.130782	1.38948	0.162528	1.82505	0.00974213	An00g06682_at	strong similarity to 21/29 kD subunit of NADH:ubiquinone reductase - Neurospora crassa				02 ENERGY	02.13 respiration	02.13.03 aerobic respiration	40 SUBCELLULAR LOCALISATION	40.16 mitochondrion	67 TRANSPORT FACILITATION	67.15 electron / hydrogen carrier
An12g04780	1.02834	0.867268	1.1208	0.551743	1.2942	0.258363	1.74403	0.0120617	An00g06687_at	strong similarity to 24 kD subunit of NADH:ubiquinone reductase Nuo24 - Neurospora crassa				02 ENERGY	02.13 respiration	02.13.03 aerobic respiration	40 SUBCELLULAR LOCALISATION	40.16 mitochondrion	67 TRANSPORT FACILITATION	67.15 electron / hydrogen carrier
An16g08740	1.14783	0.472485	1.39001	0.132499	1.29848	0.236561	1.73356	0.0114021	An00g06646_at	strong similarity to 17.8 kD subunit of NADH:ubiquinone reductase Nuo-17.8 - Neurospora crassa				02 ENERGY	02.13 respiration	02.13.03 aerobic respiration	40 SUBCELLULAR LOCALISATION	40.16 mitochondrion	67 TRANSPORT FACILITATION	67.15 electron / hydrogen carrier
An01g09270	0.971096	0.934271	1.22976	0.341046	1.64002	0.0445629	1.7106	0.0166427	An00g09496_at	strong similarity to isocitrate lyase acuD - Aspergillus nidulans				02 ENERGY	02.22 glyoxylate cycle
An06g01390	0.978542	0.91198	1.09505	0.64025	1.33063	0.196136	1.67883	0.0102072	An00g06681_at	strong similarity to 21.3 kD subunit of NADH:ubiquinone reductase - Neurospora crassa	Antismash_An06_c2	nrps	No backbone information	02 ENERGY	02.13 respiration	02.13.03 aerobic respiration	40 SUBCELLULAR LOCALISATION	40.16 mitochondrion	67 TRANSPORT FACILITATION	67.15 electron / hydrogen carrier
An01g10880	0.95632	0.820754	1.10794	0.612918	1.26564	0.275234	1.66262	0.0146205	An00g06023_at	similarity to ATP synthase subunit g homolog Atp20 - Saccharomyces cerevisiae				02 ENERGY	02.13 respiration	40 SUBCELLULAR LOCALISATION	40.16 mitochondrion
An04g00060	1.15544	0.445947	1.31687	0.148187	1.32263	0.189278	1.65922	0.00574603	An00g06652_at	strong similarity to 19.3 kD subunit of NADH:ubiquinone reductase - Neurospora crassa				02 ENERGY	02.13 respiration	02.13.03 aerobic respiration	40 SUBCELLULAR LOCALISATION	40.16 mitochondrion	67 TRANSPORT FACILITATION	67.15 electron / hydrogen carrier
An01g03570	1.00208	0.96269	1.07088	0.697776	1.16902	0.434948	1.61876	0.0238015	An00g07772_at	strong similarity to cytochrome-b5 reductase Mcr1 - Saccharomyces cerevisiae				02 ENERGY	02.13 respiration	02.13.03 aerobic respiration	11 CELL RESCUE, DEFENSE AND VIRULENCE	11.01 stress response	40 SUBCELLULAR LOCALISATION	40.16 mitochondrion
An16g08550	1.01953	0.93873	1.17422	0.410164	1.33462	0.173158	1.61639	0.0116692	An00g07188_at	strong similarity to ATP synthase coupling factor (F0) subunit e Tim11 - Saccharomyces cerevisiae				02 ENERGY	02.13 respiration	06 PROTEIN FATE (folding, modification, destination)	06.10 assembly of protein complexes	40 SUBCELLULAR LOCALISATION	40.16 mitochondrion
An12g07520	1.00872	0.995943	1.14492	0.526467	1.41936	0.124744	1.60529	0.038565	An00g06625_at	strong similarity to 10.5 kD subunit of NADH:ubiquinone reductase CI-B8 - Bos taurus				02 ENERGY	02.13 respiration	02.13.03 aerobic respiration	40 SUBCELLULAR LOCALISATION	40.16 mitochondrion	67 TRANSPORT FACILITATION	67.15 electron / hydrogen carrier
An09g06650	0.808387	0.294877	0.905369	0.61555	1.23901	0.323657	1.60282	0.0184062	An00g07637_at	strong similarity to core protein II of ubiquinol--cytochrome c reductase CAA42214.1 - Bos primigenius taurus				02 ENERGY	02.13 respiration	02.13.03 aerobic respiration	06 PROTEIN FATE (folding, modification, destination)	06.07 protein modification	40 SUBCELLULAR LOCALISATION	40.16 mitochondrion	67 TRANSPORT FACILITATION	67.15 electron / hydrogen carrier
An08g10690	1.02373	0.875047	1.09945	0.571162	1.41629	0.0937167	1.58958	0.0129998	An00g06753_at	strong similarity to 40 kD subunit of NADH-ubiquinone reductase NUO-40 - Neurospora crassa				02 ENERGY	02.13 respiration	02.13.03 aerobic respiration	40 SUBCELLULAR LOCALISATION	40.16 mitochondrion	67 TRANSPORT FACILITATION	67.15 electron / hydrogen carrier
An08g04910	1.08035	0.666267	1.20989	0.259836	1.35324	0.187553	1.55234	0.021111	An00g06683_at	strong similarity to 22 kD subunit NADH:ubiquinone reductase - Neurospora crassa	SMURF_Cluster:31	NRPS-Like	An08g04820	02 ENERGY	02.13 respiration	02.13.03 aerobic respiration	40 SUBCELLULAR LOCALISATION	40.16 mitochondrion	67 TRANSPORT FACILITATION	67.15 electron / hydrogen carrier
An04g05220	0.847851	0.475118	0.976156	0.959901	1.28012	0.28544	1.54234	0.0282629	An00g11129_at	strong similarity to subunit 6 of ubiquinol--cytochrome-c reductase Qcr6 - Saccharomyces cerevisiae				02 ENERGY	02.13 respiration	02.13.03 aerobic respiration	40 SUBCELLULAR LOCALISATION	40.16 mitochondrion	67 TRANSPORT FACILITATION	67.15 electron / hydrogen carrier
An02g01720	0.900972	0.566277	1.07042	0.692116	1.36419	0.1478	1.54162	0.0152825	An00g06596_at	strong similarity to subunit VIb of cytochrome c oxidase Cox12 - Saccharomyces cerevisiae				02 ENERGY	02.11 electron transport and membrane-associated energy conservation	02.11.05 accessory proteins of electron transport and membrane-associated energy conservation	02.13 respiration	02.13.03 aerobic respiration	06 PROTEIN FATE (folding, modification, destination)	06.10 assembly of protein complexes	40 SUBCELLULAR LOCALISATION	40.16 mitochondrion
An07g03170	0.956383	0.83499	1.06562	0.741981	1.37506	0.213096	1.53708	0.0293259	An00g11160_at	strong similarity to succinate dehydrogenase cytochrome b subunit Sdh3 - Saccharomyces cerevisiae				02 ENERGY	02.10 tricarboxylic-acid pathway (citrate cycle, Krebs cycle, TCA cycle)	02.13 respiration	02.13.03 aerobic respiration	40 SUBCELLULAR LOCALISATION	40.16 mitochondrion
An08g02590	1.01436	0.863408	0.992131	0.94524	1.11616	0.222817	1.53323	0.00304476	An00g06469_at	similarity to trehlose metabolism factor Pmu1 - Saccharomyces cerevisiae				02 ENERGY	02.19 metabolism of energy reserves (e.g. glycogen, trehalose)
An13g00800	0.798736	0.140207	0.828645	0.197731	0.658761	0.0104482	0.680072	0.0118732	An00g10242_at	strong similarity to peroxisomal integral membrane protein Per8p - Pichia angusta				02 ENERGY	02.99 other energy generation activities	30 CONTROL OF CELLULAR ORGANIZATION	30.19 peroxisome	40 SUBCELLULAR LOCALISATION	40.19 peroxisome
An02g05670	0.843696	0.448747	0.770928	0.194433	0.888538	0.558679	0.643357	0.0260619	An00g05123_at	similarity to lactoylglutathione lyase glyoxalase-I - Lycopersicon esculentum				02 ENERGY	02.01 glycolysis and gluconeogenesis	02.01.01 glycolysis methylglyoxal bypass	11 CELL RESCUE, DEFENSE AND VIRULENCE	11.01 stress response	11.07 detoxification
An14g02460	0.896312	0.573389	0.807019	0.243764	0.659726	0.0220283	0.483688	0.000264391	An00g11379_at	strong similarity to flavohemoglobin Fhp - Alcaligenes eutrophus				02 ENERGY	11 CELL RESCUE, DEFENSE AND VIRULENCE	11.01 stress response
An08g10000	1.04513	0.775208	0.997909	0.915438	0.773892	0.363564	0.413217	0.0021164	An00g07704_at	strong similarity to cytochrome b245 beta chain CYBB - Homo sapiens [putative frameshift]				02 ENERGY	02.11 electron transport and membrane-associated energy conservation	11 CELL RESCUE, DEFENSE AND VIRULENCE	11.05 Disease, virulence and defense	11.05.03 defense related proteins
An01g08430	0.723945	0.113675	0.678886	0.0688454	0.537974	0.0169051	0.384394	0.000335543	An00g09718_at	strong similarity to methylmalonate-semialdehyde dehydrogenase MMSDH - Rattus norvegicus				02 ENERGY	02.16 fermentation	40 SUBCELLULAR LOCALISATION	40.16 mitochondrion
An04g05300	1.00903	0.991074	0.791061	0.284779	0.426049	0.00198089	0.289041	4.84e-05	An00g11383_at	strong similarity to fructose-1,6-bisphosphatase fbpA - Aspergillus oryzae				02 ENERGY	02.01 glycolysis and gluconeogenesis	02.07 pentose-phosphate pathway
An11g04810	0.694514	0.250669	0.572034	0.0763633	0.391734	0.009394	0.207859	0.000127198	An00g00149_at	alternative oxidase aox1 - Aspergillus niger				02 ENERGY	02.13 respiration	02.13.03 aerobic respiration	11 CELL RESCUE, DEFENSE AND VIRULENCE	11.07 detoxification	11.07.99 other detoxification	40 SUBCELLULAR LOCALISATION	40.16 mitochondrion	67 TRANSPORT FACILITATION	67.15 electron / hydrogen carrier
An14g06350	1.28656	0.0542849	1.38655	0.0659718	1.65472	0.0301392	2.51714	6.72e-05	An00g05368_at	similarity to nuclear protein Las1 - Saccharomyces cerevisiae				03 CELL CYCLE AND DNA PROCESSING	03.03 cell cycle	03.03.01 mitotic cell cycle and cell cycle control	14 CELL FATE	14.04 cell differentiation	14.04.03 fungal cell differentiation	14.04.03.01 budding, cell polarity and filament formation	40 SUBCELLULAR LOCALISATION	40.10 nucleus
An14g03180	0.84411	0.412997	0.891068	0.549657	1.25816	0.326129	2.19485	0.00105918	An00g10550_at	strong similarity to profilin cdc3p - Schizosaccharomyces pombe				03 CELL CYCLE AND DNA PROCESSING	03.03 cell cycle	03.03.03 cytokinesis (cell division) /septum formation	40 SUBCELLULAR LOCALISATION	40.04 cytoskeleton
An11g02970	1.28574	0.250392	1.25379	0.281646	1.18489	0.476385	2.11356	0.00293283	An00g06083_at	similarity to DNA alkylation damage repair protein and AlkB homolog ABH - Homo sapiens				03 CELL CYCLE AND DNA PROCESSING	03.01 DNA processing	03.01.05 DNA recombination and DNA repair	03.01.05.01 DNA repair
An02g07690	1.18349	0.413449	1.23694	0.3184	1.08948	0.732931	1.77935	0.00874047	An00g07529_at	strong similarity to chromosome segregation protein mal3p - Schizosaccharomyces pombe				03 CELL CYCLE AND DNA PROCESSING	03.03 cell cycle	03.03.01 mitotic cell cycle and cell cycle control	14 CELL FATE	14.01 cell growth / morphogenesis	40 SUBCELLULAR LOCALISATION	40.03 cytoplasm	40.04 cytoskeleton
An08g01140	0.955269	0.824261	0.980075	0.92616	1.20289	0.378415	1.76702	0.0122542	An00g07782_at	strong similarity to cytoplasmic dynein light chain dlc1p - Schizosaccharomyces pombe				03 CELL CYCLE AND DNA PROCESSING	03.03 cell cycle	03.03.01 mitotic cell cycle and cell cycle control	08 CELLULAR TRANSPORT AND TRANSPORT MECHANISMS	08.22 cytoskeleton-dependent transport	08.22.01 tubuline dependent transport	14 CELL FATE	14.01 cell growth / morphogenesis	40 SUBCELLULAR LOCALISATION	40.04 cytoskeleton
An11g02960	1.18756	0.413798	1.29851	0.201525	1.14501	0.515935	1.74658	0.0104451	An00g10664_at	strong similarity to protein kinase functional homolog of cdc2 nimX - Aspergillus nidulans				03 CELL CYCLE AND DNA PROCESSING	03.03 cell cycle	03.03.01 mitotic cell cycle and cell cycle control	03.03.01.03 cell cycle checkpoints (checkpoints of morphogenesis, DNA-damage,-replication, mitotic phase and spindle)	10 CELLULAR COMMUNICATION/SIGNAL TRANSDUCTION MECHANISM	10.01 intracellular signalling	10.01.01 unspecified signal transduction	14 CELL FATE	14.01 cell growth / morphogenesis	14.04 cell differentiation	14.04.03 fungal cell differentiation	14.04.03.01 budding, cell polarity and filament formation
An01g05290	1.07062	0.731284	1.12944	0.533957	1.13648	0.558419	1.64757	0.0348494	An00g06897_at	strong similarity to actin-capping protein beta chain - Gallus gallus [putative frameshift]				03 CELL CYCLE AND DNA PROCESSING	03.03 cell cycle	03.03.03 cytokinesis (cell division) /septum formation	08 CELLULAR TRANSPORT AND TRANSPORT MECHANISMS	08.22 cytoskeleton-dependent transport	08.22.02 actin dependent transport	14 CELL FATE	14.04 cell differentiation	14.04.03 fungal cell differentiation	14.04.03.01 budding, cell polarity and filament formation	40 SUBCELLULAR LOCALISATION	40.04 cytoskeleton
An08g02350	1.31527	0.243921	1.47028	0.111297	1.36077	0.205343	1.62347	0.0331504	An00g11706_at	strong similarity to protein uvsC - Aspergillus nidulans	Antismash_An08_c1	nrps	No backbone information	03 CELL CYCLE AND DNA PROCESSING	03.01 DNA processing	03.01.05 DNA recombination and DNA repair	03.03 cell cycle	03.03.02 meiosis	40 SUBCELLULAR LOCALISATION	40.10 nucleus
An17g02170	1.30285	0.275709	1.40697	0.164523	1.30457	0.477413	1.62332	0.0322063	An00g07473_at	strong similarity to centromere/microtubule-binding protein Cbf5 - Saccharomyces cerevisiae				03 CELL CYCLE AND DNA PROCESSING	03.03 cell cycle	03.03.01 mitotic cell cycle and cell cycle control	08 CELLULAR TRANSPORT AND TRANSPORT MECHANISMS	08.22 cytoskeleton-dependent transport	08.22.01 tubuline dependent transport	40 SUBCELLULAR LOCALISATION	40.10 nucleus
An16g09270	1.26342	0.288808	1.26914	0.284878	1.18687	0.379848	1.59162	0.0461119	An00g07669_at	strong similarity to cyclin-dependent kinase regulatory subunit Cks1 - Saccharomyces cerevisiae				03 CELL CYCLE AND DNA PROCESSING	03.03 cell cycle	03.03.01 mitotic cell cycle and cell cycle control
An02g06710	0.851519	0.398341	0.884755	0.534253	1.14179	0.634517	1.55108	0.0226204	An00g11205_at	strong similarity to suppressor of tom1 protein Mpt4 - Saccharomyces cerevisiae				03 CELL CYCLE AND DNA PROCESSING	03.03 cell cycle	03.03.01 mitotic cell cycle and cell cycle control	30 CONTROL OF CELLULAR ORGANIZATION	30.10 nucleus	30.10.03 organization of chromosome structure	40 SUBCELLULAR LOCALISATION	40.10 nucleus
An01g07350	1.12779	0.561171	1.1316	0.535135	1.09059	0.667479	1.54251	0.0375965	An00g11781_at	strong similarity to ubiquitin conjugating enzyme like protein Mms2 - Saccharomyces cerevisiae				03 CELL CYCLE AND DNA PROCESSING	03.01 DNA processing	03.01.05 DNA recombination and DNA repair	03.01.05.01 DNA repair	40 SUBCELLULAR LOCALISATION	40.10 nucleus
An02g08100	1.29482	0.229535	1.25516	0.253046	1.16061	0.495825	1.52674	0.0480827	An00g11894_at	strong similarity to translin-like protein TRAX - Gallus gallus				03 CELL CYCLE AND DNA PROCESSING	03.01 DNA processing	03.01.05 DNA recombination and DNA repair	40 SUBCELLULAR LOCALISATION	40.10 nucleus
An04g07010	1.01904	0.90246	1.03694	0.822717	1.12404	0.53772	1.50175	0.0178957	An00g07359_at	strong similarity to calmodulin caM - Aspergillus nidulans				03 CELL CYCLE AND DNA PROCESSING	03.03 cell cycle	03.03.01 mitotic cell cycle and cell cycle control	10 CELLULAR COMMUNICATION/SIGNAL TRANSDUCTION MECHANISM	10.01 intracellular signalling	10.01.01 unspecified signal transduction	63 PROTEIN WITH BINDING FUNCTION OR COFACTOR REQUIREMENT (structural or catalytic)	63.01 protein binding
An16g01840	0.775807	0.26914	0.827021	0.373787	0.736433	0.159894	0.642438	0.0415708	An00g08662_at	strong similarity to histone deacetylase A Hda1 - Saccharomyces cerevisiae				03 CELL CYCLE AND DNA PROCESSING	03.01 DNA processing	03.01.09 DNA restriction or modification	03.01.09.05 chromatin modification	04 TRANSCRIPTION	04.05 mRNA transcription	04.05.01 mRNA synthesis	04.05.01.01 general transcription activities	06 PROTEIN FATE (folding, modification, destination)	06.07 protein modification	06.07.04 modification by acetylation, deacetylation	40 SUBCELLULAR LOCALISATION	40.10 nucleus
An12g07710	0.786159	0.126089	0.820032	0.214746	0.757383	0.107953	0.641243	0.010021	An00g10662_at	strong similarity to protein kinase Dbf20 - Saccharomyces cerevisiae				03 CELL CYCLE AND DNA PROCESSING	03.03 cell cycle	03.03.01 mitotic cell cycle and cell cycle control	06 PROTEIN FATE (folding, modification, destination)	06.07 protein modification	06.07.03 modification by phosphorylation, dephosphorylation
An04g05870	0.949801	0.838744	0.911587	0.679342	0.784802	0.280776	0.638599	0.0331243	An00g08034_at	strong similarity to E3 ubiquitin ligase Tom1 - Saccharomyces cerevisiae				03 CELL CYCLE AND DNA PROCESSING	03.03 cell cycle	03.03.01 mitotic cell cycle and cell cycle control	04 TRANSCRIPTION	04.01 rRNA transcription	04.01.04 rRNA processing	04.07 RNA transport	06 PROTEIN FATE (folding, modification, destination)	06.04 protein targeting, sorting and translocation	06.07 protein modification	06.07.05 modification by ubiquitination, deubiquitination	08 CELLULAR TRANSPORT AND TRANSPORT MECHANISMS	08.01 nuclear transport
An18g03740	0.90164	0.621558	1.05351	0.835057	1.00718	0.985509	0.636657	0.032222	An00g10667_at	strong similarity to protein kinase of the MAP kinase kinase 2 Mkk2 - Saccharomyces cerevisiae				03 CELL CYCLE AND DNA PROCESSING	03.03 cell cycle	03.03.01 mitotic cell cycle and cell cycle control	06 PROTEIN FATE (folding, modification, destination)	06.07 protein modification	06.07.03 modification by phosphorylation, dephosphorylation	11 CELL RESCUE, DEFENSE AND VIRULENCE	11.01 stress response	14 CELL FATE	14.01 cell growth / morphogenesis	14.01.03 directional cell growth (morphogenesis)	14.04 cell differentiation	14.04.03 fungal cell differentiation	14.04.03.01 budding, cell polarity and filament formation
An02g04130	0.730426	0.168257	0.755331	0.191549	0.794269	0.266261	0.634914	0.0372026	An00g05867_at	similarity to sel-10 - Caenorhabditis elegans				03 CELL CYCLE AND DNA PROCESSING	03.03 cell cycle	03.03.01 mitotic cell cycle and cell cycle control	04 TRANSCRIPTION	04.05 mRNA transcription	04.05.01 mRNA synthesis	04.05.01.04 transcriptional control	25 DEVELOPMENT (Systemic)	40 SUBCELLULAR LOCALISATION	40.10 nucleus
An03g03010	0.975388	0.888703	0.92983	0.727267	0.799508	0.319518	0.63232	0.0319867	An00g13010_at	similarity to hypothetical serine/threonine protein phosphatase topA - Fervidobacterium islandicum				03 cell cycle and dna processing	03.01 dna processing	03.01.03 dna synthesis and replication	03.01.03.01 dna topology
An13g01160	0.90742	0.604411	0.965413	0.83026	0.702886	0.0728767	0.63112	0.0127336	An00g11243_at	strong similarity to telomerase catalytic chain trt1p - Schizosaccharomyces pombe				03 CELL CYCLE AND DNA PROCESSING	03.01 DNA processing	03.01.03 DNA synthesis and replication	04 TRANSCRIPTION	04.99 other transcription activities	14 CELL FATE	14.20 cell aging	30 CONTROL OF CELLULAR ORGANIZATION	30.10 nucleus	30.10.03 organization of chromosome structure	40 SUBCELLULAR LOCALISATION	40.10 nucleus
An11g10920	0.870364	0.434919	0.809216	0.223357	0.815879	0.277844	0.622536	0.010342	An00g10973_at	strong similarity to septin apsB - Aspergillus nidulans				03 CELL CYCLE AND DNA PROCESSING	03.03 cell cycle	03.03.03 cytokinesis (cell division) /septum formation	30 CONTROL OF CELLULAR ORGANIZATION	30.10 nucleus
An14g01050	0.865526	0.547201	0.806096	0.351768	0.848895	0.501072	0.620235	0.0485989	An00g05901_at	similarity to serine/threonine protein kinase Yak1 - Saccharomyces cerevisiae				03 CELL CYCLE AND DNA PROCESSING	03.03 cell cycle	03.03.01 mitotic cell cycle and cell cycle control	10 CELLULAR COMMUNICATION/SIGNAL TRANSDUCTION MECHANISM	10.01 intracellular signalling	10.01.01 unspecified signal transduction	40 SUBCELLULAR LOCALISATION	40.03 cytoplasm
An16g07280	0.95561	0.893715	0.976842	0.986463	0.908928	0.719832	0.614008	0.0293962	An00g05215_at	similarity to mitotic inhibitor nif1p - Schizosaccharomyces pombe				03 CELL CYCLE AND DNA PROCESSING	03.03 cell cycle	03.03.01 mitotic cell cycle and cell cycle control	14 CELL FATE	14.01 cell growth / morphogenesis
An01g11080	0.858147	0.462692	0.94408	0.800464	0.907061	0.672845	0.611086	0.0394294	An00g11599_at	strong similarity to MAP kinase kinase wis1p - Schizosaccharomyces pombe				03 CELL CYCLE AND DNA PROCESSING	03.03 cell cycle	03.03.01 mitotic cell cycle and cell cycle control	06 PROTEIN FATE (folding, modification, destination)	06.07 protein modification	06.07.03 modification by phosphorylation, dephosphorylation	10 CELLULAR COMMUNICATION/SIGNAL TRANSDUCTION MECHANISM	10.01 intracellular signalling	10.01.01 unspecified signal transduction	11 CELL RESCUE, DEFENSE AND VIRULENCE	11.01 stress response
An08g01060	0.787441	0.237511	0.807002	0.264739	0.815602	0.32233	0.610914	0.0168014	An00g11999_at	strong similarity to ubiquitin protein ligase ub1p - Schizosaccharomyces pombe				03 cell cycle and dna processing	03.03 cell cycle	06 protein fate (folding, modification, destination)	06.07 protein modification	06.07.05 modification by ubiquitination, deubiquitination	06.13 proteolytic degradation	06.13.01 cytoplasmic and nuclear degradation
An08g10440	0.944167	0.808497	0.848789	0.356337	0.656716	0.0197807	0.607683	0.00816062	An00g05171_at	similarity to meiosis-specific protein HOP1 - Kluyveromyces lactis				03 CELL CYCLE AND DNA PROCESSING	03.03 cell cycle	03.03.02 meiosis	30 CONTROL OF CELLULAR ORGANIZATION	30.10 nucleus	30.10.03 organization of chromosome structure	40 SUBCELLULAR LOCALISATION	40.10 nucleus
An18g01170	0.673302	0.0554996	0.526079	0.00303744	0.416064	0.000264731	0.604116	0.0147067	An00g10352_at	strong similarity to poly(ADP-ribose) polymerase NAP protein from patent WO200004173-A1 - Zea mays				03 CELL CYCLE AND DNA PROCESSING	03.01 DNA processing	03.01.05 DNA recombination and DNA repair	03.01.05.01 DNA repair	03.01.09 DNA restriction or modification	03.01.09.05 chromatin modification	04 TRANSCRIPTION	04.05 mRNA transcription	04.05.01 mRNA synthesis	04.05.01.01 general transcription activities	06 PROTEIN FATE (folding, modification, destination)	06.07 protein modification	06.07.99 other protein modifications	14 CELL FATE	14.10 cell death	40 SUBCELLULAR LOCALISATION	40.10 nucleus
An13g00250	1.19632	0.419686	1.20259	0.422494	0.872816	0.464351	0.588646	0.0233853	An00g07993_at	strong similarity to DNA repair protein Rad7 - Saccharomyces cerevisiae				03 cell cycle and dna processing	03.01 dna processing	03.01.05 dna recombination and dna repair	03.01.05.01 dna repair	40 SUBCELLULAR LOCALISATION	40.10 nucleus
An12g00530	0.873529	0.513413	0.789886	0.258093	0.768433	0.243362	0.588524	0.0190009	An00g05293_at	similarity to myosin heavy chain - Gallus gallus				03 CELL CYCLE AND DNA PROCESSING	03.03 cell cycle	03.03.03 cytokinesis (cell division) /septum formation	08 CELLULAR TRANSPORT AND TRANSPORT MECHANISMS	08.22 cytoskeleton-dependent transport	08.22.02 actin dependent transport	40 SUBCELLULAR LOCALISATION	40.04 cytoskeleton
An01g05990	0.962306	0.855452	0.931631	0.715168	0.957075	0.831272	0.567435	0.00959605	An00g03830_at	similarity to ARS binding protein 2 abp2p - Schizosaccharomyces pombe				03 CELL CYCLE AND DNA PROCESSING	03.01 DNA processing	03.01.03 DNA synthesis and replication	11 CELL RESCUE, DEFENSE AND VIRULENCE	11.01 stress response
An14g00040	0.972527	0.960227	0.91691	0.816077	0.720559	0.222818	0.566979	0.025941	An00g07181_at	strong similarity to ATM-related kinase required for DNA damage response uvsB - Aspergillus nidulans				03 CELL CYCLE AND DNA PROCESSING	03.01 DNA processing	03.01.05 DNA recombination and DNA repair	03.01.05.01 DNA repair	03.03 cell cycle	03.03.01 mitotic cell cycle and cell cycle control	03.03.01.03 cell cycle checkpoints (checkpoints of morphogenesis, DNA-damage,-replication, mitotic phase and spindle)
An01g05090	0.781606	0.395946	0.747958	0.282005	0.681815	0.142672	0.557733	0.0237795	An00g07444_at	strong similarity to cell division control protein cdc16p - Schizosaccharomyces pombe				03 CELL CYCLE AND DNA PROCESSING	03.03 cell cycle	03.03.01 mitotic cell cycle and cell cycle control	03.03.03 cytokinesis (cell division) /septum formation	14 CELL FATE	14.04 cell differentiation	14.04.03 fungal cell differentiation	14.04.03.01 budding, cell polarity and filament formation	40 SUBCELLULAR LOCALISATION	40.05 centrosome
An02g05240	1.04132	0.792189	0.960087	0.765831	0.720222	0.106359	0.540716	0.00186197	An00g08656_at	strong similarity to histone 4 from patent WO9919502-A1 - Homo sapiens				03 CELL CYCLE AND DNA PROCESSING	03.01 DNA processing	03.01.09 DNA restriction or modification	03.01.09.05 chromatin modification	04 TRANSCRIPTION	04.05 mRNA transcription	04.05.01 mRNA synthesis	04.05.01.01 general transcription activities	30 CONTROL OF CELLULAR ORGANIZATION	30.10 nucleus	30.10.03 organization of chromosome structure	40 SUBCELLULAR LOCALISATION	40.10 nucleus
An03g02890	0.812159	0.547765	0.817259	0.562373	0.752568	0.387211	0.533638	0.029821	An00g07986_at	strong similarity to DNA repair protein rad13p - Schizosaccharomyces pombe [truncated ORF]				03 CELL CYCLE AND DNA PROCESSING	03.01 DNA processing	03.01.05 DNA recombination and DNA repair	03.01.05.01 DNA repair
An16g04420	1.3366	0.350382	1.24818	0.678896	0.849625	0.398594	0.528814	0.00986082	An00g09689_at	strong similarity to meiotic sister-chromatid recombination protein Msc1 - Saccharomyces cerevisiae				03 CELL CYCLE AND DNA PROCESSING	03.01 DNA processing	03.01.05 DNA recombination and DNA repair	03.03 cell cycle	03.03.02 meiosis
An04g00880	0.922592	0.849359	0.940069	0.868701	0.759149	0.379933	0.526608	0.0234765	An00g03935_at	similarity to cell division cycle protein CDC25 - Candida albicans				03 CELL CYCLE AND DNA PROCESSING	03.03 cell cycle	03.03.01 mitotic cell cycle and cell cycle control	03.03.01.03 cell cycle checkpoints (checkpoints of morphogenesis, DNA-damage,-replication, mitotic phase and spindle)
An11g01310	0.772583	0.235836	0.749294	0.187787	0.615642	0.0356789	0.520373	0.00590075	An00g10977_at	strong similarity to septum-promoting GTPase spg1p - Schizosaccharomyces pombe				03 CELL CYCLE AND DNA PROCESSING	03.03 cell cycle	03.03.03 cytokinesis (cell division) /septum formation	10 CELLULAR COMMUNICATION/SIGNAL TRANSDUCTION MECHANISM	10.01 intracellular signalling	10.01.01 unspecified signal transduction	10.01.05 enzyme mediated signal transduction	10.01.05.05 G-protein mediated signal transduction	30 CONTROL OF CELLULAR ORGANIZATION
An16g04500	0.825913	0.368854	0.864831	0.468553	0.89624	0.638625	0.509281	0.0065787	An00g09686_at	strong similarity to meiosis control kinase ran1p - Schizosaccharomyces pombe				03 CELL CYCLE AND DNA PROCESSING	03.03 cell cycle	03.03.01 mitotic cell cycle and cell cycle control	03.03.02 meiosis	06 PROTEIN FATE (folding, modification, destination)	06.07 protein modification	06.07.03 modification by phosphorylation, dephosphorylation	10 CELLULAR COMMUNICATION/SIGNAL TRANSDUCTION MECHANISM	10.01 intracellular signalling	10.01.01 unspecified signal transduction	40 SUBCELLULAR LOCALISATION	40.10 nucleus
An02g08380	0.903316	0.740248	0.882922	0.678616	0.832962	0.495664	0.496601	0.00809421	An00g08537_at	strong similarity to guanine nucleotide-releasing factor Lte1 - Saccharomyces cerevisiae	Antismash_An02_c5	t1pks-nrps	No backbone information	03 CELL CYCLE AND DNA PROCESSING	03.03 cell cycle	03.03.01 mitotic cell cycle and cell cycle control	14 CELL FATE	14.01 cell growth / morphogenesis
An08g01090	0.733833	0.123874	0.875397	0.566459	0.845673	0.446924	0.487923	0.00204969	An00g03734_at	similarity to Ada Histone acetyltransferase complex component Ahc1 - Saccharomyces cerevisiae				03 CELL CYCLE AND DNA PROCESSING	03.01 DNA processing	03.01.09 DNA restriction or modification	03.01.09.05 chromatin modification	06 PROTEIN FATE (folding, modification, destination)	06.07 protein modification	06.07.04 modification by acetylation, deacetylation	40 SUBCELLULAR LOCALISATION	40.10 nucleus
An01g03450	0.842095	0.441389	0.808732	0.369603	0.727779	0.182525	0.487025	0.00259663	An00g05972_at	similarity to suppressor of DNA-Pol1 mutations Psp1 - Saccharomyces cerevisiae				03 CELL CYCLE AND DNA PROCESSING	03.01 DNA processing	03.01.03 DNA synthesis and replication
An15g07230	1.15216	0.510174	1.23244	0.371286	0.870661	0.549663	0.465048	0.00501287	An00g05211_at	similarity to mitochondrial thioredoxin from patent WO9832863-A2 - Rattus sp.				03 CELL CYCLE AND DNA PROCESSING	03.03 cell cycle	03.03.01 mitotic cell cycle and cell cycle control	06 PROTEIN FATE (folding, modification, destination)	06.07 protein modification	11 CELL RESCUE, DEFENSE AND VIRULENCE	11.07 detoxification
An04g04400	1.01223	0.901622	0.74493	0.237521	0.521426	0.0124843	0.463574	0.00310684	An00g05984_at	similarity to tankyrase2 TANK2 from patent WO200100849-A1 - Homo sapiens	SMURF_Cluster:21	PKS	An04g04340	03 CELL CYCLE AND DNA PROCESSING	03.03 cell cycle	03.03.01 mitotic cell cycle and cell cycle control	40 SUBCELLULAR LOCALISATION	40.10 nucleus
An08g00990	0.751788	0.148533	0.702724	0.109863	0.715913	0.143805	0.451422	0.000700794	An00g05320_at	similarity to Nem1 - Saccharomyces cerevisiae				03 CELL CYCLE AND DNA PROCESSING	03.03 cell cycle	03.03.02 meiosis	30 CONTROL OF CELLULAR ORGANIZATION	30.10 nucleus
An02g06060	1.02176	0.900139	0.981244	0.922599	0.574634	0.0491761	0.339315	0.000279304	An00g05823_at	similarity to RNA binding protein nrd1p - Schizosaccharomyces pombe				03 CELL CYCLE AND DNA PROCESSING	03.03 cell cycle	03.03.02 meiosis	14 CELL FATE	14.01 cell growth / morphogenesis	14.01.05 growth regulators / regulation of cell size	14.04 cell differentiation	14.04.03 fungal cell differentiation	14.04.03.03 pheromone response, mating-type determination, sex-specific proteins
An15g03190	0.953234	0.793469	0.802199	0.338906	0.470621	0.00943521	0.288954	0.00017882	An00g09430_at	strong similarity to hypothetical tubulin alpha-2 chain tubB - Aspergillus nidulans				03 CELL CYCLE AND DNA PROCESSING	03.03 cell cycle	03.03.01 mitotic cell cycle and cell cycle control	03.03.02 meiosis	14 CELL FATE	14.04 cell differentiation	14.04.03 fungal cell differentiation	14.04.03.01 budding, cell polarity and filament formation
An18g03040	0.857178	0.759264	0.696524	0.333674	0.371758	0.0124718	0.240277	0.00049873	An00g05161_at	similarity to MAP kinase phosphatase XCL100(beta) - Xenopus laevis				03 CELL CYCLE AND DNA PROCESSING	03.03 cell cycle	03.03.01 mitotic cell cycle and cell cycle control	06 PROTEIN FATE (folding, modification, destination)	06.07 protein modification	06.07.03 modification by phosphorylation, dephosphorylation	10 CELLULAR COMMUNICATION/SIGNAL TRANSDUCTION MECHANISM	10.05 transmembrane signal transduction	13 REGULATION OF / INTERACTION WITH CELLULAR ENVIRONMENT	13.11 cellular sensing and response	13.11.03 chemoperception and response	13.11.03.07 pheromone response	40 SUBCELLULAR LOCALISATION	40.10 nucleus
An01g07140	1.24007	0.38441	1.57099	0.0360159	2.83655	0.000212357	3.97614	2.25e-06	An00g06409_at	similarity to transcription factor ntf1p - Schizosaccharomyces pombe				04 TRANSCRIPTION	04.05 mRNA transcription	04.05.01 mRNA synthesis	04.05.01.04 transcriptional control	40 SUBCELLULAR LOCALISATION	40.10 nucleus
An14g07040	1.22206	0.251635	1.35303	0.097098	1.61379	0.0198737	3.38449	1.45e-05	An00g13905_at	similarity to gene expression regulator At14 from patent WO200257456-A2 - Unclassified organism				04 TRANSCRIPTION	04.05 mRNA transcription	04.05.01 mRNA synthesis	04.05.01.04 transcriptional control	40 SUBCELLULAR LOCALISATION	40.10 nucleus
An04g05270	1.07816	0.720378	1.24759	0.365306	1.3952	0.164949	2.57161	0.000583522	An00g11766_at	strong similarity to transcription activator Adr1 - Saccharomyces cerevisiae				04 TRANSCRIPTION	04.05 mRNA transcription	04.05.01 mRNA synthesis	04.05.01.04 transcriptional control	40 SUBCELLULAR LOCALISATION	40.10 nucleus
An11g10760	1.39829	0.189657	1.7371	0.0698143	1.69061	0.110952	2.466	0.00531539	An00g10913_at	strong similarity to RNA-binding protein rnp24p - Schizosaccharomyces pombe				04 TRANSCRIPTION	04.01 rRNA transcription	04.01.04 rRNA processing	11 CELL RESCUE, DEFENSE AND VIRULENCE	11.01 stress response
An02g14660	1.51827	0.107908	1.62356	0.0493835	1.5914	0.405821	2.27787	0.0129005	An00g10922_at	strong similarity to rRNA (adenine-N6,N6-)-dimethyltransferase Dim1 - Saccharomyces cerevisiae				04 TRANSCRIPTION	04.01 rRNA transcription	04.01.04 rRNA processing
An01g02220	1.35118	0.158453	1.45014	0.0866756	1.4055	0.203818	2.25254	0.0018482	An00g11961_at	strong similarity to tRNA splicing endonuclease gamma subunit Sen34 - Saccharomyces cerevisiae [putative frameshift]				04 TRANSCRIPTION	04.03 tRNA transcription	04.03.03 tRNA processing	40 SUBCELLULAR LOCALISATION	40.10 nucleus
An03g06250	1.0989	0.759134	1.47817	0.0574796	2.29067	0.00262739	2.15466	0.00244384	An00g03864_at	similarity to beta transducin-like protein het-e1 - Podospora anserina				04 TRANSCRIPTION	04.05 mRNA transcription	04.05.01 mRNA synthesis	04.05.01.04 transcriptional control	14 CELL FATE	14.10 cell death
An01g03750	0.997146	0.987458	0.838738	0.286787	1.17088	0.424733	2.14547	0.0023012	An00g10598_at	strong similarity to protein abaA - Aspergillus nidulans				04 TRANSCRIPTION	04.05 mRNA transcription	04.05.01 mRNA synthesis	04.05.01.04 transcriptional control	14 CELL FATE	14.01 cell growth / morphogenesis	25 DEVELOPMENT (Systemic)	25.01 fungal/microorganismic development
An05g00960	1.31497	0.256538	1.50439	0.0732865	1.42636	0.253377	2.01619	0.0170851	An00g11985_at	strong similarity to U3 small nucleolar ribonucleoprotein Imp3 - Saccharomyces cerevisiae	SMURF_Cluster:25	NRPS	An05g01060	04 TRANSCRIPTION	04.01 rRNA transcription	04.01.04 rRNA processing	40 SUBCELLULAR LOCALISATION	40.10 nucleus
An02g05460	1.27409	0.256215	1.31323	0.19213	1.19681	0.507201	1.91971	0.00932306	An00g06752_at	strong similarity to 40 kD subunit of DNA-directed RNA polymerase I,III Rpc40 - Saccharomyces cerevisiae				04 TRANSCRIPTION	04.01 rRNA transcription	04.01.01 rRNA synthesis	04.03 tRNA transcription	04.03.01 tRNA synthesis	40 SUBCELLULAR LOCALISATION	40.10 nucleus
An02g14950	1.30916	0.190989	1.41264	0.137154	1.43746	0.268872	1.90618	0.0067596	An00g07199_at	strong similarity to ATP-dependent RNA helicase Ca3 - Saccharomyces cerevisiae				04 TRANSCRIPTION	04.01 rRNA transcription	04.01.04 rRNA processing	40 SUBCELLULAR LOCALISATION	40.10 nucleus
An11g10740	1.4125	0.0378497	1.27479	0.120235	1.45613	0.0355587	1.83227	0.00390379	An00g06709_at	strong similarity to 3-5 exoribonuclease required for 3-end formation of 5.8S rRNA Rrp4 - Saccharomyces cerevisiae				04 TRANSCRIPTION	04.01 rRNA transcription	04.01.04 rRNA processing	40 SUBCELLULAR LOCALISATION	40.10 nucleus
An11g06650	1.33454	0.253648	1.44732	0.146204	1.48022	0.182335	1.82476	0.0101076	An00g11292_at	strong similarity to ATP dependent RNA helicase Rrp3 - Saccharomyces cerevisiae				04 TRANSCRIPTION	04.01 rRNA transcription	04.01.04 rRNA processing	06 PROTEIN FATE (folding, modification, destination)	06.10 assembly of protein complexes	40 SUBCELLULAR LOCALISATION	40.10 nucleus
An04g06950	1.03605	0.762595	1.3003	0.0759416	1.63802	0.00914896	1.80239	0.0145694	An00g04362_at	similarity to homeobox transcription factor hth - Drosophila melanogaster				04 TRANSCRIPTION	04.05 mRNA transcription	04.05.01 mRNA synthesis	04.05.01.01 general transcription activities	40 SUBCELLULAR LOCALISATION	40.10 nucleus
An08g11040	0.932874	0.771535	1.02508	0.892511	1.05154	0.817294	1.7592	0.0137646	An00g12161_at	strong similarity to zinc-finger protein zpr1p - Schizosaccharomyces pombe				04 TRANSCRIPTION	04.01 rRNA transcription	14 CELL FATE	14.01 cell growth / morphogenesis	40 SUBCELLULAR LOCALISATION	40.03 cytoplasm	40.10 nucleus
An01g00770	1.28545	0.270271	1.32724	0.197474	1.44306	0.174834	1.65236	0.036578	An00g05824_at	similarity to RNA helicase Mss116 - Saccharomyces cerevisiae				04 TRANSCRIPTION	04.05 mRNA transcription	04.05.05 mRNA processing (splicing, 5'-, 3'-end processing)	04.05.05.01 splicing	40 SUBCELLULAR LOCALISATION	40.16 mitochondrion
An16g08710	1.16958	0.48271	1.2602	0.332632	1.13	0.697862	1.64875	0.0391717	An00g06690_at	strong similarity to 25 kD subunit of DNA-directed RNA Polymerase III Rpc25 - Saccharomyces cerevisiae				04 TRANSCRIPTION	04.01 rRNA transcription	04.01.01 rRNA synthesis	04.03 tRNA transcription	04.03.01 tRNA synthesis	40 SUBCELLULAR LOCALISATION	40.10 nucleus
An08g05260	1.08757	0.720804	1.10593	0.640831	0.991144	0.955127	1.64849	0.0478557	An00g05831_at	similarity to RNA-binding protein Lah1 - Saccharomyces cerevisiae				04 TRANSCRIPTION	04.03 tRNA transcription	04.03.03 tRNA processing
An16g01400	0.869113	0.323019	0.996237	0.926657	1.3729	0.235413	1.61125	0.0236936	An00g04023_at	similarity to cutinase transcription factor 1 CTF1-alpha - Hematonectria haematococca				04 TRANSCRIPTION	04.05 mRNA transcription	04.05.01 mRNA synthesis	04.05.01.04 transcriptional control	40 SUBCELLULAR LOCALISATION	40.10 nucleus
An12g00680	1.21091	0.068032	1.15351	0.106514	1.31726	0.0110957	1.61052	0.000143954	An00g13904_at	similarity to gene expression regulator At14 from patent WO200257456-A2 - Unclassified organism				04 TRANSCRIPTION	04.05 mRNA transcription	04.05.01 mRNA synthesis	04.05.01.04 transcriptional control	40 SUBCELLULAR LOCALISATION	40.10 nucleus
An02g12390	1.10375	0.594655	1.30192	0.199895	1.42543	0.125405	1.5873	0.0243578	An00g09929_at	strong similarity to multiprotein bridging factor 1 Mbf1 - Saccharomyces cerevisiae				04 TRANSCRIPTION	04.05 mRNA transcription	04.05.01 mRNA synthesis	04.05.01.04 transcriptional control	40 SUBCELLULAR LOCALISATION	40.10 nucleus
An12g00470	1.22233	0.301731	1.26713	0.217213	1.0391	0.940979	1.56157	0.0183029	An00g04343_at	similarity to hexamer-binding protein HEXBP - Leishmania major				04 TRANSCRIPTION	04.05 mRNA transcription	04.05.01 mRNA synthesis	04.05.01.04 transcriptional control
An01g00070	1.10731	0.635868	1.08389	0.688389	1.08771	0.761399	1.56027	0.0404384	An00g09948_at	strong similarity to N2,N2-dimethylguanosine tRNA methyltransferase trm1p - Schizosaccharomyces pombe				04 TRANSCRIPTION	04.03 tRNA transcription	04.03.06 tRNA modification	05 PROTEIN SYNTHESIS	05.04 translation	40 SUBCELLULAR LOCALISATION	40.03 cytoplasm
An15g05780	1.03439	0.855614	1.24557	0.271088	1.12238	0.643987	1.53296	0.0325404	An00g06722_at	strong similarity to 37 kD subunit of DNA-directed RNA polymerase III Rpc37 - Saccharomyces cerevisiae				04 TRANSCRIPTION	04.01 rRNA transcription	04.01.01 rRNA synthesis	04.03 tRNA transcription	04.03.01 tRNA synthesis	40 SUBCELLULAR LOCALISATION	40.10 nucleus
An04g08760	1.11274	0.539948	1.19495	0.340407	1.1638	0.556793	1.52201	0.0342975	An00g10050_at	strong similarity to nonsense-mediated mRNA decay protein Nmd3 - Saccharomyces cerevisiae				04 TRANSCRIPTION	04.05 mRNA transcription	40 SUBCELLULAR LOCALISATION	40.03 cytoplasm
An01g04380	1.09789	0.646142	1.15216	0.528576	1.12906	0.643991	1.51752	0.0360436	An00g06684_at	strong similarity to 23 kD subunit of DNA-directed RNA polymerase I,II,III Rpo26 - Saccharomyces cerevisiae				04 TRANSCRIPTION	04.01 rRNA transcription	04.01.01 rRNA synthesis	04.03 tRNA transcription	04.03.01 tRNA synthesis	04.05 mRNA transcription	04.05.01 mRNA synthesis	04.05.01.01 general transcription activities	06 PROTEIN FATE (folding, modification, destination)	06.01 protein folding and stabilization	06.10 assembly of protein complexes	40 SUBCELLULAR LOCALISATION	40.10 nucleus
An16g03090	1.11644	0.631732	1.19819	0.416703	1.2469	0.433541	1.51688	0.0376627	An00g11054_at	strong similarity to small nucleolar RNP component Nop56 - Saccharomyces cerevisiae				04 TRANSCRIPTION	04.01 rRNA transcription	04.01.04 rRNA processing	40 SUBCELLULAR LOCALISATION	40.10 nucleus
An01g15150	1.01422	0.744871	0.993765	0.901042	1.01939	0.741621	1.14446	0.0307211	An00g03696_at	similarity to acetate regulatory DNA binding protein facB - Aspergillus nidulans				04 TRANSCRIPTION	04.05 mRNA transcription	04.05.01 mRNA synthesis	04.05.01.04 transcriptional control	40 SUBCELLULAR LOCALISATION	40.10 nucleus
An08g09490	1.02082	0.724139	1.13532	0.146561	0.938717	0.252582	1.13144	0.0291392	An00g07654_at	strong similarity to cutinase transcription factor alpha CTF1a - Fusarium solani				04 TRANSCRIPTION	04.05 mRNA transcription	04.05.01 mRNA synthesis	04.05.01.04 transcriptional control	40 SUBCELLULAR LOCALISATION	40.10 nucleus
An01g12760	0.9417	0.418022	0.853236	0.0369806	0.925285	0.310337	0.956613	0.56008	An00g03705_at	similarity to acetate regulatory DNA binding protein facB - Aspergillus niger				04 TRANSCRIPTION	04.05 mRNA transcription	04.05.01 mRNA synthesis	04.05.01.04 transcriptional control	40 SUBCELLULAR LOCALISATION	40.10 nucleus
An12g06480	0.940691	0.397758	0.864029	0.0429096	0.859841	0.0383871	0.920024	0.206275	An00g06283_at	similarity to zinc-finger transcription factor amdA - Aspergillus nidulans				04 TRANSCRIPTION	04.05 mRNA transcription	04.05.01 mRNA synthesis	04.05.01.04 transcriptional control	40 SUBCELLULAR LOCALISATION	40.10 nucleus
An12g07330	0.898479	0.0665927	0.878961	0.0432653	0.90783	0.12404	0.905788	0.0919539	An00g03684_at	similarity to acetate regulatory DNA binding protein facB - Aspergillus nidulans	Antismash_An12_c5	nrps	No backbone information	04 TRANSCRIPTION	04.05 mRNA transcription	04.05.01 mRNA synthesis	04.05.01.04 transcriptional control	40 SUBCELLULAR LOCALISATION	40.10 nucleus
An18g00320	0.920087	0.098678	0.923163	0.131848	1.02373	0.658323	0.893806	0.030141	An00g13991_at	weak similarity to zinc-finger protein CZF1 - Candida albicans				04 TRANSCRIPTION	04.05 mRNA transcription	04.05.01 mRNA synthesis	04.05.01.04 transcriptional control	40 SUBCELLULAR LOCALISATION	40.10 nucleus
An04g08040	0.951626	0.560363	0.916762	0.2949	0.911883	0.301307	0.845695	0.0467577	An00g13902_at	similarity to transcription factor Mpp1p - Pichia angusta				04 TRANSCRIPTION	04.05 mRNA transcription	04.05.01 mRNA synthesis	04.05.01.04 transcriptional control
An12g07190	0.879703	0.114021	0.873402	0.105077	0.889913	0.186519	0.843083	0.0438388	An00g05330_at	similarity to nitrate assimilation regulatory protein nirA - Aspergillus nidulans	SMURF_Cluster:52	NRPS	An12g07230	04 TRANSCRIPTION	04.05 mRNA transcription	04.05.01 mRNA synthesis	04.05.01.04 transcriptional control	40 SUBCELLULAR LOCALISATION	40.10 nucleus
An18g01840	1.06624	0.58205	1.03746	0.71044	0.903423	0.313593	0.814211	0.0253241	An00g06565_at	similarity to zinc-cluster transcription factor fcr1 - Candida albicans				04 TRANSCRIPTION	04.05 mRNA transcription	04.05.01 mRNA synthesis	04.05.01.04 transcriptional control	40 SUBCELLULAR LOCALISATION	40.10 nucleus
An02g09560	1.23472	0.262601	1.02884	0.868553	0.62255	0.036504	0.691563	0.0736897	An00g11697_at	strong similarity to protein regulating gene expression PRGE-6 from patent WO9964596-A2 - Homo sapiens				04 TRANSCRIPTION	04.05 mRNA transcription	04.05.01 mRNA synthesis	04.05.01.04 transcriptional control	40 SUBCELLULAR LOCALISATION	40.10 nucleus
An17g01580	0.959469	0.813041	0.933602	0.691486	0.890963	0.539458	0.680065	0.0382795	An00g08671_at	strong similarity to homeodomain DNA-binding transcription factor ste12 - Aspergillus nidulans				04 TRANSCRIPTION	04.05 mRNA transcription	04.05.01 mRNA synthesis	04.05.01.04 transcriptional control	13 REGULATION OF / INTERACTION WITH CELLULAR ENVIRONMENT	13.11 cellular sensing and response	13.11.03 chemoperception and response	13.11.03.01 perception of nutrients and nutritional adaptation	13.11.03.07 pheromone response	14 CELL FATE	14.04 cell differentiation	14.04.03 fungal cell differentiation	14.04.03.03 pheromone response, mating-type determination, sex-specific proteins	40 SUBCELLULAR LOCALISATION	40.10 nucleus
An07g09890	1.36235	0.201881	1.33119	0.237328	1.23637	0.426474	0.656699	0.014105	An00g10464_at	strong similarity to pre-rRNA maturation protein Rna12 - Saccharomyces cerevisiae				04 TRANSCRIPTION	04.01 rRNA transcription	04.01.04 rRNA processing	40 SUBCELLULAR LOCALISATION	40.16 mitochondrion
An16g07860	0.90374	0.586665	0.755647	0.135731	0.583921	0.041142	0.656351	0.0451895	An00g11146_at	strong similarity to subunit of transcription initiation factor TFIID Tsm1 - Saccharomyces cerevisiae				04 TRANSCRIPTION	04.05 mRNA transcription	04.05.01 mRNA synthesis	04.05.01.01 general transcription activities	40 SUBCELLULAR LOCALISATION	40.10 nucleus
An02g02210	0.961948	0.72865	0.876955	0.282961	0.804264	0.120063	0.655572	0.00130625	An00g08575_at	strong similarity to helicase-like transcription factor - Homo sapiens				04 TRANSCRIPTION	04.05 mRNA transcription	04.05.01 mRNA synthesis	04.05.01.04 transcriptional control	40 SUBCELLULAR LOCALISATION	40.10 nucleus
An16g08450	0.862805	0.461475	0.916238	0.665989	0.806629	0.308441	0.65258	0.040704	An00g09421_at	strong similarity to hypothetical transcriptional regulator SPCC417.09c - Schizosaccharomyces pombe				04 TRANSCRIPTION	04.05 mRNA transcription	04.05.01 mRNA synthesis	04.05.01.04 transcriptional control	40 SUBCELLULAR LOCALISATION	40.10 nucleus
An17g01490	0.777618	0.186612	0.801867	0.22887	0.926181	0.703318	0.647159	0.0242067	An00g11849_at	strong similarity to DNA helicase Ino80 - Saccharomyces cerevisiae				04 TRANSCRIPTION	04.05 mRNA transcription	04.05.01 mRNA synthesis	04.05.01.01 general transcription activities	04.05.01.04 transcriptional control
An08g02580	0.669706	0.0684031	0.678502	0.0872567	0.781541	0.249451	0.646093	0.0451749	An00g04361_at	similarity to homeobox protein Hec-Otx - Herdmania curvata				04 TRANSCRIPTION	04.05 mRNA transcription	04.05.01 mRNA synthesis	04.05.01.04 transcriptional control	25 DEVELOPMENT (Systemic)	40 SUBCELLULAR LOCALISATION	40.10 nucleus
An06g00830	1.13044	0.515334	1.05665	0.781673	0.832514	0.241359	0.644321	0.00849093	An00g13018_at	weak similarity to hypothetical transcription regulatory protein SPBC530.08 - Schizosaccharomyces pombe				04 TRANSCRIPTION	04.05 mRNA transcription	04.05.01 mRNA synthesis	04.05.01.04 transcriptional control
An03g00790	0.946618	0.744005	0.808212	0.215605	0.691321	0.0371543	0.63055	0.00821627	An00g05811_at	similarity to ribonuclease III rnc - Escherichia coli	Antismash_An03_c2	terpene	No backbone information	04 TRANSCRIPTION	04.01 rRNA transcription	04.01.04 rRNA processing	04.03 tRNA transcription	04.03.03 tRNA processing	04.05 mRNA transcription	04.05.05 mRNA processing (splicing, 5'-, 3'-end processing)	04.05.05.03 5'-end processing	05 PROTEIN SYNTHESIS	05.07 translational control
An02g01470	0.948933	0.648828	0.890561	0.332987	0.845903	0.181373	0.630041	0.000977377	An00g12323_at	weak similarity to C2H2 zinc finger transcription factor D-Sp1 - Drosophila melanogaster				04 TRANSCRIPTION	04.05 mRNA transcription	04.05.01 mRNA synthesis	04.05.01.04 transcriptional control
An09g05800	0.94741	0.793078	0.901791	0.651789	0.693215	0.0927492	0.629496	0.0358508	An00g11862_at	strong similarity to transcription regulator rum1 - Ustilago maydis	Antismash_An09_c9	t1pks	No backbone information	04 TRANSCRIPTION	04.05 mRNA transcription	04.05.01 mRNA synthesis	04.05.01.04 transcriptional control	40 SUBCELLULAR LOCALISATION	40.10 nucleus
An04g03920	0.862812	0.507887	0.796097	0.303216	0.719015	0.169835	0.617524	0.0498992	An00g11987_at	strong similarity to U5 snRNP 100 kD protein U5-100kD - Homo sapiens				04 TRANSCRIPTION	04.05 mRNA transcription	04.05.05 mRNA processing (splicing, 5'-, 3'-end processing)	04.05.05.01 splicing	40 SUBCELLULAR LOCALISATION	40.10 nucleus
An02g05850	0.806023	0.226356	0.830872	0.292017	0.692066	0.0481133	0.61618	0.0080497	An00g11824_at	strong similarity to transcription adaptor Ada2 - Saccharomyces cerevisiae				04 TRANSCRIPTION	04.05 mRNA transcription	04.05.01 mRNA synthesis	04.05.01.04 transcriptional control	40 SUBCELLULAR LOCALISATION	40.10 nucleus
An11g10460	0.890467	0.659036	0.714192	0.164292	0.59161	0.0394569	0.614586	0.0418254	An00g06433_at	similarity to transcription activator prnA - Aspergillus nidulans				04 TRANSCRIPTION	04.05 mRNA transcription	04.05.01 mRNA synthesis	04.05.01.04 transcriptional control	40 SUBCELLULAR LOCALISATION	40.10 nucleus
An16g01760	0.909653	0.657747	0.829063	0.358905	0.750713	0.211132	0.605859	0.0191378	An00g04323_at	similarity to heat shock transcription factor HSF - Schizosaccharomyces pombe				04 TRANSCRIPTION	04.05 mRNA transcription	04.05.01 mRNA synthesis	04.05.01.04 transcriptional control	11 CELL RESCUE, DEFENSE AND VIRULENCE	11.01 stress response	40 SUBCELLULAR LOCALISATION	40.10 nucleus
An17g01060	0.932101	0.719337	0.8124	0.308151	0.900046	0.649055	0.601296	0.0153741	An00g11836_at	strong similarity to transcription factor P113 - Mus musculus				04 TRANSCRIPTION	04.05 mRNA transcription	04.05.01 mRNA synthesis	04.05.01.04 transcriptional control
An05g00020	0.966019	0.937839	0.790728	0.319094	0.738541	0.219325	0.596533	0.0314687	An00g13892_at	weak similarity to transcription factor Ume6 - Saccharomyces cerevisiae				04 TRANSCRIPTION	04.05 mRNA transcription	04.05.01 mRNA synthesis	04.05.01.04 transcriptional control	40 SUBCELLULAR LOCALISATION	40.10 nucleus
An08g01250	0.89614	0.558472	0.765816	0.230224	0.74388	0.16095	0.58963	0.011987	An00g12394_at	weak similarity to COP1-interacting protein 7 CIP7 - Arabidopsis thaliana				04 TRANSCRIPTION	04.05 mRNA transcription	04.05.01 mRNA synthesis	04.05.01.04 transcriptional control
An08g01860	1.04423	0.90901	0.660409	0.0251637	0.520781	0.00216654	0.588778	0.00502105	An00g05727_at	strong similarity to ROK1-suppressor SUR1 - Candida albicans				04 TRANSCRIPTION	04.05 mRNA transcription
An13g00370	0.84383	0.402514	0.806662	0.307899	0.737032	0.190199	0.583523	0.0214187	An00g07348_at	strong similarity to calcineurin responsive zinc-finger transcription factor Crz1 - Saccharomyces cerevisiae				04 TRANSCRIPTION	04.05 mRNA transcription	04.05.01 mRNA synthesis	04.05.01.04 transcriptional control	06 PROTEIN FATE (folding, modification, destination)	06.07 protein modification	06.07.03 modification by phosphorylation, dephosphorylation	40 SUBCELLULAR LOCALISATION	40.10 nucleus
An18g05920	0.756899	0.199438	0.78551	0.253092	0.808649	0.352189	0.583237	0.0249295	An00g03900_at	similarity to calcineurin responsive zinc-finger transcription factor Crz1 - Saccharomyces cerevisiae				04 TRANSCRIPTION	04.05 mRNA transcription	04.05.01 mRNA synthesis	04.05.01.04 transcriptional control	40 SUBCELLULAR LOCALISATION	40.10 nucleus
An13g00140	1.0159	0.875671	1.07121	0.708499	0.888893	0.694942	0.583226	0.0339415	An00g11100_at	similarity to splicing factor YT521 - Rattus norvegicus				04 TRANSCRIPTION	04.05 mRNA transcription	40 SUBCELLULAR LOCALISATION	40.10 nucleus
An01g02370	0.842722	0.486335	0.915807	0.694115	0.779447	0.323428	0.574638	0.0316824	An00g11026_at	strong similarity to siderophore biosynthesis repressor sREA - Aspergillus nidulans				04 TRANSCRIPTION	04.05 mRNA transcription	04.05.01 mRNA synthesis	04.05.01.04 transcriptional control
An11g06850	0.82793	0.491001	0.729227	0.23937	0.677099	0.131008	0.573743	0.034937	An00g06323_at	similarity to salt-tolerance protein HAL3 - Candida tropicalis				04 TRANSCRIPTION	04.05 mRNA transcription	04.05.01 mRNA synthesis	04.05.01.04 transcriptional control	13 REGULATION OF / INTERACTION WITH CELLULAR ENVIRONMENT	13.01 ionic homeostasis	13.01.01 homeostasis of cations	13.01.01.01 homeostasis of metal ions (Na, K, Ca etc.)
An16g08480	1.28127	0.385575	0.967388	0.641286	0.558947	0.0155603	0.570036	0.00427926	An00g07569_at	strong similarity to cofactor of NFI/CTF1 transcription activator pirin - Homo sapiens				04 TRANSCRIPTION	04.05 mRNA transcription	04.05.01 mRNA synthesis	04.05.01.04 transcriptional control	40 SUBCELLULAR LOCALISATION	40.10 nucleus
An02g02690	0.753657	0.112149	0.66028	0.0144631	0.618601	0.00643844	0.563113	0.00155028	An00g00042_at	similarity to transcription factor required for fruiting body development Pro1 - Sordaria macrospora				04 TRANSCRIPTION	04.05 mRNA transcription	04.05.01 mRNA synthesis	04.05.01.04 transcriptional control
An16g02040	0.798226	0.318691	0.720628	0.146765	0.639506	0.0671135	0.562533	0.0124009	An00g07692_at	strong similarity to Cys2-His2 zinc finger transcription factor ACEI - Hypocrea jecorina				04 TRANSCRIPTION	04.05 mRNA transcription	04.05.01 mRNA synthesis	04.05.01.04 transcriptional control	40 SUBCELLULAR LOCALISATION	40.10 nucleus
An14g00920	0.799179	0.391863	0.765787	0.310927	0.637932	0.0979782	0.558569	0.025204	An00g07656_at	strong similarity to cutinase transcription factor 1 CTF1-alpha - Fusarium solani				04 TRANSCRIPTION	04.05 mRNA transcription	04.05.01 mRNA synthesis	04.05.01.04 transcriptional control	40 SUBCELLULAR LOCALISATION	40.10 nucleus
An09g06280	0.722631	0.276937	0.634993	0.110578	0.728681	0.319293	0.558267	0.044524	An00g13261_at	strong similarity to hypothetical transcription factor BAB47239.1 - Aspergillus oryzae				04 TRANSCRIPTION	04.05 mRNA transcription	04.05.01 mRNA synthesis	04.05.01.04 transcriptional control
An17g02260	0.983073	0.994604	0.927009	0.788241	0.710403	0.218039	0.556823	0.0167708	An00g04360_at	similarity to hnf-3/forkhead transcription factor sep1p - Schizosaccharomyces pombe [deleted ORF]				04 TRANSCRIPTION	04.05 mRNA transcription	04.05.01 mRNA synthesis	04.05.01.04 transcriptional control
An04g09760	0.907415	0.66395	0.837462	0.433725	0.717934	0.159656	0.555821	0.0123999	An00g05341_at	similarity to nitrogen assimilation regulatory protein nit-4 - Neurospora crassa [truncated ORF]				04 TRANSCRIPTION	04.05 mRNA transcription	04.05.01 mRNA synthesis	04.05.01.04 transcriptional control	40 SUBCELLULAR LOCALISATION	40.10 nucleus
An03g06800	0.970814	0.927176	0.879901	0.609868	0.595808	0.0384936	0.554531	0.0174384	An00g08789_at	strong similarity to hypothetical negative-acting regulatory protein qutR - Aspergillus nidulans				04 TRANSCRIPTION	04.05 mRNA transcription	04.05.01 mRNA synthesis	04.05.01.04 transcriptional control
An01g12320	0.72537	0.147698	0.731423	0.147803	0.768026	0.228498	0.551227	0.0119949	An00g00487_at	strong similarity to possible transcription factor CAF32142.1 - Aspergillus fumigatus				04 TRANSCRIPTION	04.05 mRNA transcription	04.05.01 mRNA synthesis	04.05.01.04 transcriptional control	40 SUBCELLULAR LOCALISATION	40.10 nucleus	63 protein with binding function or cofactor requirement (structural or catalytic)	63.03 nucleic acid binding	63.03.01 dna binding
An04g04510	0.493669	0.0341613	0.479366	0.0276962	0.640805	0.195652	0.548325	0.0588999	An00g06310_at	similarity to transcription factor jlbA - Aspergillus nidulans				04 TRANSCRIPTION	04.05 mRNA transcription	04.05.01 mRNA synthesis	04.05.01.04 transcriptional control	40 SUBCELLULAR LOCALISATION	40.10 nucleus
An02g01620	0.716544	0.108379	0.733597	0.154556	0.723745	0.162342	0.545453	0.00854785	An00g00214_at	similarity to ptaB - Aspergillus nidulans				04 TRANSCRIPTION	04.05 mRNA transcription	04.05.01 mRNA synthesis	04.05.01.04 transcriptional control
An01g13080	0.957926	0.786948	0.740752	0.139313	0.65138	0.0470758	0.542695	0.00433318	An00g06366_at	similarity to thiamin repressible genes regulatory protein ntf1p - Schizosaccharomyces pombe				04 TRANSCRIPTION	04.05 mRNA transcription	04.05.01 mRNA synthesis	04.05.01.04 transcriptional control	40 SUBCELLULAR LOCALISATION	40.10 nucleus
An18g04210	0.751061	0.174644	0.771542	0.207834	0.571765	0.0113009	0.536658	0.00367929	An00g05914_at	similarity to SIN3 protein-binding protein Stb3 - Saccharomyces cerevisiae				04 TRANSCRIPTION	04.05 mRNA transcription	04.05.01 mRNA synthesis	04.05.01.04 transcriptional control	40 SUBCELLULAR LOCALISATION	40.10 nucleus
An16g03120	0.67136	0.0843487	0.676464	0.116068	0.778277	0.307081	0.530308	0.00914076	An00g05376_at	similarity to nucleolar protein Nsr1 - Saccharomyces cerevisiae				04 TRANSCRIPTION	04.01 rRNA transcription	04.01.04 rRNA processing	40 SUBCELLULAR LOCALISATION	40.10 nucleus
An04g00500	0.873277	0.680517	0.829557	0.515617	0.700969	0.242313	0.523025	0.0293364	An00g06437_at	similarity to transcription activator prnA - Aspergillus nidulans				04 TRANSCRIPTION	04.05 mRNA transcription	04.05.01 mRNA synthesis	04.05.01.04 transcriptional control	40 SUBCELLULAR LOCALISATION	40.10 nucleus
An11g10820	0.91908	0.765336	0.786852	0.301757	0.733133	0.205582	0.51383	0.00610713	An00g03943_at	similarity to central regulator of blue light responses wc-1 - Neurospora crassa				04 TRANSCRIPTION	04.05 mRNA transcription	04.05.01 mRNA synthesis	04.05.01.04 transcriptional control
An07g05960	1.05996	0.798692	0.978745	0.868388	0.779232	0.240406	0.505279	0.00578655	An00g04215_at	similarity to finger protein Msn2 - Saccharomyces cerevisiae				04 TRANSCRIPTION	04.05 mRNA transcription	04.05.01 mRNA synthesis	04.05.01.04 transcriptional control	11 CELL RESCUE, DEFENSE AND VIRULENCE	11.01 stress response	14 CELL FATE	14.20 cell aging	40 SUBCELLULAR LOCALISATION	40.10 nucleus
An02g07730	0.709649	0.203996	0.682863	0.128971	0.700214	0.164481	0.504491	0.00694375	An00g13707_at	similarity to growth regulator ING1 - Mus musculus [truncated ORF]				04 TRANSCRIPTION	04.05 mRNA transcription	04.05.01 mRNA synthesis	04.05.01.01 general transcription activities	04.05.01.04 transcriptional control
An01g13950	0.841815	0.395026	0.727894	0.124559	0.570039	0.0142305	0.495449	0.00248935	An00g05166_at	similarity to MAX-like bHLHZIP protein MLX - Homo sapiens				04 TRANSCRIPTION	04.05 mRNA transcription	04.05.01 mRNA synthesis	04.05.01.04 transcriptional control	40 SUBCELLULAR LOCALISATION	40.10 nucleus
An01g01090	1.10183	0.608413	0.875461	0.667192	0.540834	0.0342129	0.489679	0.013028	An00g05987_at	similarity to TATA-binding protein-associated phosphoprotein Dr1 - Homo sapiens	SMURF_Cluster:1	PKS	An01g01130	04 TRANSCRIPTION	04.05 mRNA transcription	04.05.01 mRNA synthesis	04.05.01.04 transcriptional control	40 SUBCELLULAR LOCALISATION	40.10 nucleus
An11g07980	0.809218	0.341299	0.774694	0.233683	0.665302	0.099714	0.472592	0.00217525	An00g13895_at	weak similarity to transcription factor YAP1 - Kluyveromyces lactis				04 TRANSCRIPTION	04.05 mRNA transcription	04.05.01 mRNA synthesis	04.05.01.01 general transcription activities	40 SUBCELLULAR LOCALISATION	40.10 nucleus
An14g01730	0.926226	0.705353	0.721622	0.131769	0.557168	0.0102472	0.464527	0.00136144	An00g08745_at	strong similarity to hypothetical DEAD/DEAH-box RNA helicase SPAC694.02 - Schizosaccharomyces pombe				04 TRANSCRIPTION	04.05 mRNA transcription	04.05.99 other mRNA-transcription activities	40 SUBCELLULAR LOCALISATION	40.10 nucleus
An01g13790	0.988207	0.967516	0.842274	0.461258	0.637629	0.092315	0.461173	0.00613511	An00g12621_at	weak similarity to homeodomain protein Prep-1 - Homo sapiens				04 TRANSCRIPTION	04.05 mRNA transcription	04.05.01 mRNA synthesis	04.05.01.04 transcriptional control	25 DEVELOPMENT (Systemic)	40 SUBCELLULAR LOCALISATION	40.10 nucleus
An11g01060	0.882217	0.58467	0.737293	0.162302	0.618579	0.0343781	0.457263	0.00173452	An00g11848_at	strong similarity to transcription activator CLTA1 - Colletotrichum lindemuthianum				04 TRANSCRIPTION	04.05 mRNA transcription	04.05.01 mRNA synthesis	04.05.01.04 transcriptional control	40 SUBCELLULAR LOCALISATION	40.10 nucleus
An01g01330	1.07468	0.752426	0.772435	0.448978	0.554187	0.0771771	0.457256	0.0201988	An00g03698_at	similarity to acetate regulatory DNA binding protein facB - Aspergillus nidulans	Antismash_An01_c2	terpene	No backbone information	04 TRANSCRIPTION	04.05 mRNA transcription	04.05.01 mRNA synthesis	04.05.01.04 transcriptional control	40 SUBCELLULAR LOCALISATION	40.10 nucleus
An11g02700	0.781964	0.275524	0.75512	0.19601	0.738767	0.201813	0.451195	0.00210265	An00g04473_at	similarity to transcriptional activator Haa1 - Saccharomyces cerevisiae				04 TRANSCRIPTION	04.05 mRNA transcription	04.05.01 mRNA synthesis	04.05.01.01 general transcription activities	04.05.01.04 transcriptional control	40 SUBCELLULAR LOCALISATION	40.10 nucleus	63 protein with binding function or cofactor requirement (structural or catalytic)	63.03 nucleic acid binding	63.03.01 dna binding
An02g09780	0.972941	0.923132	0.859225	0.49564	0.662614	0.108731	0.437479	0.00127053	An00g05773_at	similarity to RNA polymerase II transcription factor Upc2 - Saccharomyces cerevisiae				04 TRANSCRIPTION	04.05 mRNA transcription	04.05.01 mRNA synthesis	04.05.01.04 transcriptional control	40 SUBCELLULAR LOCALISATION	40.10 nucleus
An02g04350	0.870552	0.605947	0.623679	0.0593998	0.478928	0.00588772	0.428646	0.0026484	An00g13622_at	weak similarity to helix-loop-helix transcription factor Max - Mus musculus				04 TRANSCRIPTION	04.05 mRNA transcription	04.05.01 mRNA synthesis	04.05.01.04 transcriptional control	40 SUBCELLULAR LOCALISATION	40.10 nucleus
An07g07450	0.940125	0.795945	0.96698	0.837048	0.552676	0.0120866	0.425921	0.000427921	An00g13983_at	similarity to fork head protein Fkh1 - Saccharomyces cerevisiae				04 TRANSCRIPTION	04.05 mRNA transcription	04.05.01 mRNA synthesis	04.05.01.04 transcriptional control
An02g06180	0.747359	0.16461	0.512109	0.00307736	0.414749	0.000316922	0.424553	0.000313652	An00g10031_at	strong similarity to nitrogen assimilation regulatory protein nit-4 - Neurospora crassa				04 TRANSCRIPTION	04.05 mRNA transcription	04.05.01 mRNA synthesis	04.05.01.04 transcriptional control	40 SUBCELLULAR LOCALISATION	40.10 nucleus
An01g13000	0.808867	0.409529	0.763578	0.298111	0.640651	0.11462	0.424465	0.00365896	An00g08413_at	strong similarity to glu/asp-tRNA amidotransferase subunit A gatA - Thermus thermophilus				04 TRANSCRIPTION	04.03 tRNA transcription	04.03.06 tRNA modification	05 PROTEIN SYNTHESIS	99 UNCLASSIFIED PROTEINS
An16g05580	0.773512	0.16096	0.729517	0.122144	0.725554	0.166664	0.423217	0.000434667	An00g04632_at	similarity to hypothetical protein B24P11.150 - Neurospora crassa				04 TRANSCRIPTION	04.05 mRNA transcription	04.05.01 mRNA synthesis	04.05.01.04 transcriptional control	40 SUBCELLULAR LOCALISATION	40.10 nucleus
An04g09290	0.911516	0.648959	0.729999	0.145972	0.641297	0.0585927	0.422301	0.00106117	An00g07966_at	strong similarity to DNA binding regulatory protein amdX - Aspergillus nidulans				04 TRANSCRIPTION	04.05 mRNA transcription	04.05.01 mRNA synthesis	04.05.01.04 transcriptional control
An05g00480	0.764597	0.155257	0.738714	0.131593	0.793599	0.284337	0.419973	0.000284349	An00g11832_at	strong similarity to transcription factor involved in differentiation stuA - Aspergillus nidulans				04 TRANSCRIPTION	04.05 mRNA transcription	04.05.01 mRNA synthesis	04.05.01.04 transcriptional control	25 DEVELOPMENT (Systemic)	25.01 fungal/microorganismic development	40 SUBCELLULAR LOCALISATION	40.10 nucleus
An08g08440	1.00857	0.984465	0.620018	0.024713	0.476348	0.0017809	0.414284	0.000414987	An00g06322_at	similarity to RNA-directed RNA polymerase RdRP - Lycopersicon esculentum				04 TRANSCRIPTION	04.99 other transcription activities
An03g06810	1.05557	0.801481	0.998567	0.973259	0.701893	0.102801	0.413326	0.000296811	An00g10834_at	strong similarity to regulator protein qutA - Aspergillus nidulans				04 TRANSCRIPTION	04.05 mRNA transcription	04.05.01 mRNA synthesis	04.05.01.04 transcriptional control	40 SUBCELLULAR LOCALISATION	40.10 nucleus
An11g06290	0.85019	0.711109	0.645901	0.170301	0.518407	0.0379365	0.403402	0.00458042	An00g11857_at	strong similarity to transcription activator xlnR - Aspergillus niger	Antismash_An11_c9	terpene	No backbone information	04 TRANSCRIPTION	04.05 mRNA transcription	04.05.01 mRNA synthesis	04.05.01.04 transcriptional control	40 SUBCELLULAR LOCALISATION	40.10 nucleus
An04g06690	0.686712	0.0611776	0.670829	0.0673098	0.733424	0.162209	0.394495	0.000104392	An00g08672_at	strong similarity to homeoprotein h1 pah1 - Podospora anserina				04 TRANSCRIPTION	04.05 mRNA transcription	04.05.01 mRNA synthesis	04.05.01.04 transcriptional control	25 DEVELOPMENT (Systemic)	25.01 fungal/microorganismic development	40 SUBCELLULAR LOCALISATION	40.10 nucleus
An04g03980	0.576801	0.0154799	0.550002	0.0131708	0.644069	0.072539	0.382873	0.000231077	An00g03891_at	similarity to C2H2-type zinc finger protein Mhy1p - Yarrowia lipolytica				04 TRANSCRIPTION	04.05 mRNA transcription	04.05.01 mRNA synthesis	04.05.01.04 transcriptional control	25 DEVELOPMENT (Systemic)	25.01 fungal/microorganismic development	40 SUBCELLULAR LOCALISATION	40.10 nucleus
An12g09580	0.891711	0.673228	0.682108	0.114861	0.599173	0.0513628	0.365781	0.000544204	An00g05340_at	similarity to nitrogen assimilation regulatory protein nit-4 - Neurospora crassa				04 TRANSCRIPTION	04.05 mRNA transcription	04.05.01 mRNA synthesis	04.05.01.04 transcriptional control	40 SUBCELLULAR LOCALISATION	40.10 nucleus
An07g01620	0.86471	0.63378	0.695913	0.207387	0.439464	0.00750433	0.360827	0.00122655	An00g04092_at	similarity to zinc-finger transcription factor amdA - Aspergillus nidulans				04 TRANSCRIPTION	04.05 mRNA transcription	04.05.01 mRNA synthesis	04.05.01.04 transcriptional control	40 SUBCELLULAR LOCALISATION	40.10 nucleus
An16g08800	0.817875	0.558991	0.707745	0.302925	0.572904	0.104052	0.35769	0.00315386	An00g06361_at	similarity to zinc-finger transcription factor AceI - Trichoderma reesei				04 TRANSCRIPTION	04.05 mRNA transcription	04.05.01 mRNA synthesis	04.05.01.04 transcriptional control	40 SUBCELLULAR LOCALISATION	40.10 nucleus
An01g05100	1.04997	0.819719	1.09745	0.6374	0.740655	0.201025	0.308064	0.000307237	An00g13480_at	weak similarity to ribonucleoprotein B cp29B - Nicotiana sylvestris				04 TRANSCRIPTION	04.05 mRNA transcription	04.05.05 mRNA processing (splicing, 5'-, 3'-end processing)
An04g05060	0.780235	0.364452	0.696993	0.179042	0.498182	0.025383	0.287506	0.000287981	An00g06555_at	similarity to protein XFIN - Xenopus laevis				04 TRANSCRIPTION	04.05 mRNA transcription	04.05.01 mRNA synthesis	04.05.01.04 transcriptional control
An07g07370	1.02488	0.780058	0.922042	0.80206	0.594074	0.0642561	0.28175	7.18e-05	An00g13273_at	weak similarity to PC-MYB2 - Arabidopsis thaliana				04 TRANSCRIPTION	04.05 mRNA transcription	04.05.01 mRNA synthesis	04.05.01.04 transcriptional control
An11g10110	0.856346	0.450051	0.68797	0.0877957	0.485504	0.0053374	0.277109	3.8e-05	An00g05668_at	similarity to protein Srb8 - Saccharomyces cerevisiae				04 TRANSCRIPTION	04.05 mRNA transcription	04.05.01 mRNA synthesis	04.05.01.04 transcriptional control	40 SUBCELLULAR LOCALISATION	40.10 nucleus
An14g06250	0.791221	0.324792	0.672062	0.0931292	0.389068	0.000904802	0.254442	7.6e-06	An00g13877_at	weak similarity to transcription factor atf21p - Schizosaccharomyces pombe				04 TRANSCRIPTION	04.05 mRNA transcription	04.05.01 mRNA synthesis	04.05.01.04 transcriptional control	40 SUBCELLULAR LOCALISATION	40.10 nucleus
An04g07400	0.826872	0.574652	0.718898	0.331424	0.63169	0.209894	0.241792	0.00259061	An00g07330_at	strong similarity to C6 zinc finger transcription factor PRO1 - Sordaria macrospora [putative sequencing error]				04 TRANSCRIPTION	04.05 mRNA transcription	04.05.01 mRNA synthesis	04.05.01.04 transcriptional control	40 SUBCELLULAR LOCALISATION	40.10 nucleus
An15g06200	0.766872	0.206939	0.653422	0.0514808	0.401995	0.000590204	0.204212	7.4e-07	An00g06345_at	similarity to transcriptional regulator molecule HTRM clone 693452 from patent WO9957144-A2 - Homo sapiens				04 TRANSCRIPTION	04.05 mRNA transcription	04.05.01 mRNA synthesis	04.05.01.04 transcriptional control
An12g01870	0.786985	0.431381	0.515286	0.0226607	0.271142	0.000250172	0.123491	1.12e-06	An00g05491_at	similarity to positive regulator of the lactose-galactose regulon LAC9 - Kluyveromyces lactis	Antismash_An12_c1	terpene	No backbone information	04 TRANSCRIPTION	04.05 mRNA transcription	04.05.01 mRNA synthesis	04.05.01.04 transcriptional control	40 SUBCELLULAR LOCALISATION	40.10 nucleus
An12g01270	1.06959	0.909168	1.48632	0.220506	2.1906	0.087403	4.60138	5.39e-06	An00g04397_at	similarity to hypothetical alanine--tRNA ligase alaS - Streptomyces coelicolor				05 PROTEIN SYNTHESIS	05.10 aminoacyl-tRNA-synthetases
An01g09610	1.29793	0.261043	1.53633	0.069432	1.39731	0.164119	2.72149	0.000918304	An00g08378_at	strong similarity to gamma subunit of translation elongation factor eEF-1 - Homo sapiens				05 PROTEIN SYNTHESIS	05.04 translation	05.04.02 elongation
An02g14080	1.13852	0.546893	1.16641	0.502361	1.30789	0.264129	2.38706	0.00104179	An00g07160_at	strong similarity to asparagine--tRNA ligase ASNS - Thermus aquaticus				05 PROTEIN SYNTHESIS	05.10 aminoacyl-tRNA-synthetases
An18g03300	1.15196	0.49558	1.13284	0.525967	1.25191	0.333383	2.27675	0.00165182	An00g07869_at	strong similarity to cytosolic phenylalanine--tRNA ligase alpha subunit Frs1 - Saccharomyces cerevisiae				05 PROTEIN SYNTHESIS	05.10 aminoacyl-tRNA-synthetases	40 SUBCELLULAR LOCALISATION	40.03 cytoplasm
An07g02090	0.87499	0.415715	1.13225	0.366117	1.64777	0.0268483	2.10183	0.00151326	An00g13410_at	weak similarity to hypothetical chloroplast RNA-binding protein At2g35410 - Arabidopsis thaliana				05 PROTEIN SYNTHESIS	05.07 translational control	05.99 other protein-synthesis activities
An02g02010	1.15196	0.529139	1.20088	0.406847	1.14065	0.547974	2.0937	0.00166374	An00g07849_at	strong similarity to cytoplasmic tyrosine--tRNA ligase Tyrrs - Saccharomyces cerevisiae				05 PROTEIN SYNTHESIS	05.10 aminoacyl-tRNA-synthetases	40 SUBCELLULAR LOCALISATION	40.03 cytoplasm
An18g06260	1.02783	0.821342	1.08627	0.641044	1.34063	0.201983	2.06358	0.00452052	An00g04185_at	similarity to eukaryotic translation initiation factor eIF3 subunit p35 - Homo sapiens				05 PROTEIN SYNTHESIS	05.04 translation	05.04.01 initiation	40 SUBCELLULAR LOCALISATION	40.03 cytoplasm
An02g06390	0.91019	0.652745	0.995071	0.999848	1.38023	0.177153	1.96437	0.00133497	An00g07825_at	strong similarity to cytoplasmic ribosomal protein of the small subunit Rp30 - Saccharomyces cerevisiae				05 PROTEIN SYNTHESIS	05.01 ribosome biogenesis	40 SUBCELLULAR LOCALISATION	40.03 cytoplasm
An02g09200	1.02221	0.90995	1.15042	0.488544	1.34534	0.190664	1.94406	0.0028962	An00g11769_at	strong similarity to translational factor CaYST1 - Candida albicans				05 PROTEIN SYNTHESIS	05.01 ribosome biogenesis	06 PROTEIN FATE (folding, modification, destination)	06.10 assembly of protein complexes	40 SUBCELLULAR LOCALISATION	40.03 cytoplasm
An01g04240	1.18368	0.23861	1.22853	0.141828	1.2854	0.139161	1.84239	0.000185916	An00g07777_at	strong similarity to cytoplasmic acidic ribosomal protein P0 - Saccharomyces cerevisiae				05 PROTEIN SYNTHESIS	05.01 ribosome biogenesis	40 SUBCELLULAR LOCALISATION	40.03 cytoplasm
An07g08140	0.955144	0.998227	1.00636	0.864615	1.21861	0.365316	1.79671	0.0254846	An00g07870_at	strong similarity to cytosolic phenylalanine--tRNA ligase beta subunit Frs2 - Saccharomyces cerevisiae [truncated ORF]				05 PROTEIN SYNTHESIS	05.10 aminoacyl-tRNA-synthetases	40 SUBCELLULAR LOCALISATION	40.03 cytoplasm
An02g12120	1.13624	0.491342	1.21113	0.315363	1.28839	0.233036	1.74289	0.0064582	An00g07821_at	strong similarity to cytoplasmic ribosomal protein of the large subunit Rpl37b - Saccharomyces cerevisiae				05 PROTEIN SYNTHESIS	05.01 ribosome biogenesis	40 SUBCELLULAR LOCALISATION	40.03 cytoplasm
An02g11300	0.992492	0.999138	1.06232	0.742043	1.08435	0.667416	1.70656	0.0175572	An00g06249_at	similarity to mitochondrial ribosomal protein of the large subunit Yml37 - Saccharomyces cerevisiae				05 PROTEIN SYNTHESIS	05.01 ribosome biogenesis	40 SUBCELLULAR LOCALISATION	40.16 mitochondrion
An07g06000	0.987204	0.913593	1.02863	0.972063	1.13705	0.609661	1.68606	0.0248384	An00g07861_at	strong similarity to cytosolic aspartate--tRNA ligase Dps1 - Saccharomyces cerevisiae				05 PROTEIN SYNTHESIS	05.10 aminoacyl-tRNA-synthetases	40 SUBCELLULAR LOCALISATION	40.03 cytoplasm
An16g04930	1.14322	0.393299	1.24559	0.160413	1.34932	0.0944068	1.67505	0.00249865	An00g07779_at	strong similarity to cytoplasmic acidic ribosomal protein P2 - Aspergillus fumigatus				05 PROTEIN SYNTHESIS	05.01 ribosome biogenesis	40 SUBCELLULAR LOCALISATION	40.03 cytoplasm
An18g03810	1.13785	0.480106	1.14994	0.478232	1.12638	0.569587	1.66306	0.0112722	An00g11339_at	strong similarity to cytoplasmic ribosomal protein of the large subunit L13a - Saccharomyces cerevisiae				05 PROTEIN SYNTHESIS	05.01 ribosome biogenesis	40 SUBCELLULAR LOCALISATION	40.03 cytoplasm
An01g14080	0.999302	0.977175	1.14876	0.400305	1.26405	0.223254	1.663	0.00547958	An00g07846_at	strong similarity to cytoplasmic ribosomal protein of the small subunit Ys24 - Saccharomyces cerevisiae				05 PROTEIN SYNTHESIS	05.01 ribosome biogenesis	40 SUBCELLULAR LOCALISATION	40.03 cytoplasm
An18g02990	1.13345	0.662975	1.39991	0.187317	1.37237	0.314328	1.66033	0.0381953	An00g05205_at	similarity to mitochondrial ribosomal protein Mrp20 - Saccharomyces cerevisiae				05 PROTEIN SYNTHESIS	05.01 ribosome biogenesis	40 SUBCELLULAR LOCALISATION	40.16 mitochondrion
An12g07830	1.04483	0.786724	1.10963	0.544164	1.19813	0.289071	1.65879	0.00286959	An00g07804_at	strong similarity to cytoplasmic ribosomal protein of the large subunit L30 - Kluyveromyces lactis				05 PROTEIN SYNTHESIS	05.01 ribosome biogenesis	40 SUBCELLULAR LOCALISATION	40.03 cytoplasm
An17g02340	1.30936	0.140536	1.26271	0.209691	1.04312	0.879272	1.65182	0.00756167	An00g07873_at	strong similarity to cytosolic serine--tRNA ligase Ses1 - Saccharomyces cerevisiae				05 PROTEIN SYNTHESIS	05.10 aminoacyl-tRNA-synthetases	40 SUBCELLULAR LOCALISATION	40.03 cytoplasm
An14g05260	1.01857	0.943633	1.07819	0.7433	1.18482	0.50507	1.64676	0.026085	An00g07701_at	strong similarity to cysteine--tRNA ligase YNL247w - Saccharomyces cerevisiae				05 PROTEIN SYNTHESIS	05.10 aminoacyl-tRNA-synthetases	40 SUBCELLULAR LOCALISATION	40.03 cytoplasm	40.16 mitochondrion
An16g05260	1.27201	0.237796	1.28822	0.210187	1.25634	0.402718	1.6438	0.018336	An00g08195_at	strong similarity to eukaryotic translation initiation factor 3 subunit p42 - Homo sapiens				05 PROTEIN SYNTHESIS	05.07 translational control
An15g00080	1.08384	0.529635	1.09835	0.466066	1.13874	0.353228	1.63474	0.000821023	An00g11341_at	strong similarity to cytoplasmic ribosomal protein of the large subunit L28 - Rattus norvegicus				05 PROTEIN SYNTHESIS	05.01 ribosome biogenesis	40 SUBCELLULAR LOCALISATION	40.03 cytoplasm
An11g02400	0.986019	0.927642	1.00274	0.956877	1.19371	0.501384	1.62687	0.0166542	An00g07867_at	strong similarity to cytosolic lysine--tRNA ligase Krs1 - Saccharomyces cerevisiae				05 PROTEIN SYNTHESIS	05.10 aminoacyl-tRNA-synthetases	40 SUBCELLULAR LOCALISATION	40.03 cytoplasm
An04g03900	1.22503	0.386939	1.38691	0.134157	1.40454	0.184215	1.61545	0.0403958	An00g05126_at	similarity to mitochondrial ribosomal protein of the large subunit Ymr26 - Saccharomyces cerevisiae				05 PROTEIN SYNTHESIS	05.01 ribosome biogenesis	40 SUBCELLULAR LOCALISATION	40.16 mitochondrion
An11g01300	1.13772	0.576334	1.2622	0.271669	1.29576	0.356879	1.60522	0.0342934	An00g10643_at	strong similarity to protein involved in ribosome assembly Rsa2 - Saccharomyces cerevisiae				05 PROTEIN SYNTHESIS	05.04 translation	06 PROTEIN FATE (folding, modification, destination)	06.10 assembly of protein complexes
An16g09250	1.11595	0.58936	1.16547	0.479822	1.04111	0.842726	1.60168	0.0460046	An00g05820_at	similarity to ribosome recycling factor RRF - Thermus thermophilus				05 PROTEIN SYNTHESIS	05.04 translation	05.04.03 termination
An02g11680	1.20989	0.257021	1.29623	0.136919	1.12896	0.619195	1.59902	0.00947273	An00g11884_at	strong similarity to translation initiation factor eIF-4A - Schizosaccharomyces pombe				05 PROTEIN SYNTHESIS	05.04 translation	05.04.01 initiation	40 SUBCELLULAR LOCALISATION	40.10 nucleus
An02g06130	1.06324	0.631199	1.14484	0.305297	1.2233	0.165942	1.58742	0.00163274	An00g07832_at	strong similarity to cytoplasmic ribosomal protein of the small subunit S14.e - Neurospora crassa				05 PROTEIN SYNTHESIS	05.01 ribosome biogenesis	40 SUBCELLULAR LOCALISATION	40.03 cytoplasm
An12g00510	0.935083	0.753176	1.05425	0.759386	1.24036	0.298749	1.58737	0.0153522	An00g07838_at	strong similarity to cytoplasmic ribosomal protein of the small subunit S24.e - Saccharomyces cerevisiae				05 PROTEIN SYNTHESIS	05.01 ribosome biogenesis	40 SUBCELLULAR LOCALISATION	40.03 cytoplasm
An02g09370	1.16385	0.439718	1.20201	0.296768	1.2217	0.339565	1.58293	0.01451	An00g06349_at	similarity to translation initiation factor eIF-2 alpha chain EIF2A - Homo sapiens [truncated ORF]	Antismash_An02_c6	t1pks	No backbone information	05 PROTEIN SYNTHESIS	05.04 translation	05.04.01 initiation	40 SUBCELLULAR LOCALISATION	40.03 cytoplasm
An02g12410	1.08234	0.659725	1.07703	0.682185	1.14549	0.523038	1.55041	0.0249861	An00g11883_at	strong similarity to translation initiation factor eIF3 subunit Tif34 - Saccharomyces cerevisiae [putative frameshift]				05 PROTEIN SYNTHESIS	05.04 translation	05.04.01 initiation	40 SUBCELLULAR LOCALISATION	40.03 cytoplasm
An08g01790	1.06169	0.763749	1.08308	0.688207	1.06194	0.766303	1.54011	0.0274744	An00g08194_at	strong similarity to eukaryotic initiation factor 3H1 subunit TIF3H1 - Arabidopsis thaliana				05 PROTEIN SYNTHESIS	05.04 translation	05.04.01 initiation	40 SUBCELLULAR LOCALISATION	40.03 cytoplasm
An08g01660	1.11808	0.629597	1.26183	0.222218	1.23912	0.3737	1.53867	0.0290293	An00g05207_at	similarity to mitochondrial ribosomal protein of the small subunit Yms18 - Saccharomyces cerevisiae				05 PROTEIN SYNTHESIS	05.01 ribosome biogenesis	40 SUBCELLULAR LOCALISATION	40.16 mitochondrion
An14g06300	1.23661	0.314981	1.34449	0.185183	1.28784	0.320153	1.53272	0.0482178	An00g11614_at	strong similarity to mitochondrial ribosomal protein of the large subunit Yml6 - Saccharomyces cerevisiae				05 PROTEIN SYNTHESIS	05.01 ribosome biogenesis	40 SUBCELLULAR LOCALISATION	40.16 mitochondrion
An02g08080	1.11642	0.440211	1.21769	0.171641	1.24748	0.185399	1.52105	0.00481862	An00g07798_at	strong similarity to cytoplasmic ribosomal protein of the large subunit L22 - Xenopus laevis				05 PROTEIN SYNTHESIS	05.01 ribosome biogenesis	40 SUBCELLULAR LOCALISATION	40.03 cytoplasm
An01g07430	1.12947	0.535586	1.20973	0.308194	1.20511	0.393011	1.52065	0.0266128	An00g10892_at	strong similarity to mitochondrial ribosomal protein of the large subunit L2 - Saccharomyces cerevisiae				05 PROTEIN SYNTHESIS	05.01 ribosome biogenesis	40 SUBCELLULAR LOCALISATION	40.16 mitochondrion
An15g02420	0.944111	0.601325	0.965012	0.733056	0.905664	0.374694	1.50897	0.0160927	An00g04183_at	similarity to eukaryotic translation initiation factor eIF2B subunit 3 - Homo sapiens				05 PROTEIN SYNTHESIS	05.04 translation	05.04.01 initiation	40 SUBCELLULAR LOCALISATION	40.03 cytoplasm
An01g12420	0.95992	0.794195	1.04739	0.772899	1.11963	0.527145	1.50335	0.0118433	An00g07795_at	strong similarity to cytoplasmic ribosomal protein of the large subunit L17 - Rattus norvegicus				05 PROTEIN SYNTHESIS	05.01 ribosome biogenesis	40 SUBCELLULAR LOCALISATION	40.03 cytoplasm
An15g01690	0.948378	0.703132	1.06668	0.624171	1.18904	0.243743	1.50076	0.00364969	An00g07793_at	strong similarity to cytoplasmic ribosomal protein of the large subunit L14.a - Saccharomyces cerevisiae				05 PROTEIN SYNTHESIS	05.01 ribosome biogenesis	40 SUBCELLULAR LOCALISATION	40.03 cytoplasm
An14g06610	0.896736	0.607009	0.861165	0.421537	0.761966	0.199037	0.595439	0.0180708	An00g08523_at	strong similarity to GTP-binding protein GTPBP1 - Homo sapiens				05 PROTEIN SYNTHESIS	05.04 translation	05.04.02 elongation	10 CELLULAR COMMUNICATION/SIGNAL TRANSDUCTION MECHANISM	10.01 intracellular signalling	10.01.01 unspecified signal transduction	10.01.05 enzyme mediated signal transduction	10.01.05.05 G-protein mediated signal transduction	40 SUBCELLULAR LOCALISATION	40.03 cytoplasm
An18g06130	0.81753	0.395424	0.704413	0.121359	0.565734	0.0334565	0.407859	0.00114814	An00g13524_at	weak similarity to small subunit mitochondrial ribosomal protein Ymr31 - Saccharomyces cerevisiae				05 PROTEIN SYNTHESIS	05.01 ribosome biogenesis
An12g03300	1.27039	0.0962242	4.58451	4.01e-06	15.715	7.03e-08	25.0451	2.3e-10	An00g07168_at	strong similarity to aspartic protease pr1 - Phaffia rhodozyma				06 PROTEIN FATE (folding, modification, destination)	06.13 proteolytic degradation	06.13.99 other proteolytic degradation	40 SUBCELLULAR LOCALISATION	40.27 extracellular / secretion proteins
An07g08030	1.12622	0.624416	1.97995	0.0147379	3.90954	0.000231265	6.61297	2.58e-06	An00g03559_at	serine carboxypeptidase pepF - Aspergillus niger				06 PROTEIN FATE (folding, modification, destination)	06.13 proteolytic degradation	06.13.01 cytoplasmic and nuclear degradation	40 SUBCELLULAR LOCALISATION	40.03 cytoplasm	40.10 nucleus
An14g04710	1.56058	0.080219	1.94664	0.00438848	3.45788	3.2e-05	5.56818	1.66e-07	An00g00155_at	aspartic proteinase aspergillopepsin I pepA - Aspergillus niger				06 PROTEIN FATE (folding, modification, destination)	06.13 proteolytic degradation	06.13.99 other proteolytic degradation	40 SUBCELLULAR LOCALISATION	40.27 extracellular / secretion proteins
An08g04490	1.22945	0.307985	2.0746	0.00372912	2.97781	0.000393858	4.27678	1.07e-05	An00g05733_at	endoprotease Endo-Pro - Aspergillus niger				06 protein fate (folding, modification, destination)	06.13 proteolytic degradation
An13g02130	0.557721	0.104227	0.771894	0.609505	1.86077	0.023777	3.90903	0.00019243	An00g07169_at	strong similarity to aspartic proteinase Yps3 - Saccharomyces cerevisiae				06 PROTEIN FATE (folding, modification, destination)	06.07 protein modification	06.13 proteolytic degradation	06.13.99 other proteolytic degradation
An03g05200	0.978358	0.919732	1.33255	0.22299	2.25206	0.00166302	3.53501	1.93e-06	An00g07382_at	strong similarity to carboxypeptidase S1 - Penicillium janthinellum	SMURF_Cluster:15	PKS	An03g05140	06 PROTEIN FATE (folding, modification, destination)	06.13 proteolytic degradation	06.13.04 lysosomal and vacuolar degradation	06.13.04.02 vacuolar degradation	40 SUBCELLULAR LOCALISATION	40.25 vacuole or lysosome
An03g01010	1.28814	0.308554	1.73124	0.0516391	2.34486	0.00797858	3.44164	0.00011014	An00g09626_at	strong similarity to lysosomal pepstatin insensitive protease CLN2 - Homo sapiens				06 PROTEIN FATE (folding, modification, destination)	06.13 proteolytic degradation	06.13.04 lysosomal and vacuolar degradation	06.13.04.01 lysosomal degradation	40 SUBCELLULAR LOCALISATION	40.25 vacuole or lysosome
An02g04690	1.02035	0.941649	1.51943	0.0769419	2.58963	0.00268692	3.36472	1.02e-05	An00g11017_at	strong similarity to serine-type carboxypeptidase I cdpS - Aspergillus saitoi				06 PROTEIN FATE (folding, modification, destination)	06.07 protein modification	06.07.11 protein processing (proteolytic)	06.13 proteolytic degradation	40 SUBCELLULAR LOCALISATION	40.27 extracellular / secretion proteins
An14g00420	1.7544	0.0172704	1.89718	0.00666062	1.63005	0.0481829	3.20695	0.000244167	An00g06499_at	similarity to UbcH 7-binding protein HHARI - Homo sapiens				06 PROTEIN FATE (folding, modification, destination)	06.07 protein modification	06.07.05 modification by ubiquitination, deubiquitination
An06g00190	0.919452	0.655564	1.05894	0.820654	1.53673	0.0953053	3.09316	4.23e-05	An00g09628_at	strong similarity to lysosomal pepstatin insensitive protease CLN2 - Homo sapiens				06 PROTEIN FATE (folding, modification, destination)	06.13 proteolytic degradation	06.13.04 lysosomal and vacuolar degradation	06.13.04.01 lysosomal degradation	40 SUBCELLULAR LOCALISATION	40.25 vacuole or lysosome
An01g01750	1.33791	0.173845	1.75771	0.0129028	2.34375	0.00119829	2.67793	0.000102146	An00g00033_at	similarity to lysosomal protease CLN2 - Rattus norvegicus				06 PROTEIN FATE (folding, modification, destination)	06.13 proteolytic degradation	06.13.04 lysosomal and vacuolar degradation	06.13.04.01 lysosomal degradation	40 SUBCELLULAR LOCALISATION	40.25 vacuole or lysosome
An07g00950	1.44387	0.0787977	1.59439	0.0496636	1.70755	0.0482242	2.48702	0.000297498	An00g03907_at	similarity to aspartyl proteinase candidapepsin - Candida albicans	SMURF_Cluster:27	PKS	An07g01030	06 PROTEIN FATE (folding, modification, destination)	06.13 proteolytic degradation	06.13.04 lysosomal and vacuolar degradation	06.13.04.02 vacuolar degradation	40 SUBCELLULAR LOCALISATION	40.25 vacuole or lysosome
An12g05960	0.887353	0.484077	1.02184	0.921339	1.78926	0.111273	2.46583	0.00033577	An00g07942_at	strong similarity to dipeptidyl peptidase II DPPII - Rattus norvegicus				06 PROTEIN FATE (folding, modification, destination)	06.13 proteolytic degradation	06.13.04 lysosomal and vacuolar degradation	06.13.04.01 lysosomal degradation	40 SUBCELLULAR LOCALISATION	40.25 vacuole or lysosome
An04g00360	1.09381	0.654044	1.11659	0.583981	1.4541	0.108275	2.46504	0.000679437	An00g11908_at	strong similarity to transport vesicle formation protein Sec13 - Saccharomyces cerevisiae				06 PROTEIN FATE (folding, modification, destination)	06.04 protein targeting, sorting and translocation	08 CELLULAR TRANSPORT AND TRANSPORT MECHANISMS	08.07 vesicular transport (Golgi network, etc.)	08.16 extracellular transport, exocytosis and secretion	08.16.05 Type II protein secretion system (general secretory pathway, exocytosis)	30 CONTROL OF CELLULAR ORGANIZATION	30.09 intracellular transport vesicles	40 SUBCELLULAR LOCALISATION	40.03 cytoplasm
An01g04600	1.08946	0.665227	1.14993	0.50074	1.39282	0.182077	2.28023	0.0020124	An00g03054_at	PDI related protein A prpA - Aspergillus niger				06 PROTEIN FATE (folding, modification, destination)	06.01 protein folding and stabilization
An16g05520	1.11311	0.473853	1.11973	0.456881	1.22557	0.20857	2.22522	0.000252172	An00g04013_at	similarity to copper chaperone Lys7 - Saccharomyces cerevisiae				06 PROTEIN FATE (folding, modification, destination)	06.99 other protein fate related activities	11 CELL RESCUE, DEFENSE AND VIRULENCE	11.07 detoxification	13 REGULATION OF / INTERACTION WITH CELLULAR ENVIRONMENT	13.01 ionic homeostasis	13.01.01 homeostasis of cations	13.01.01.01 homeostasis of metal ions (Na, K, Ca etc.)	40 SUBCELLULAR LOCALISATION	40.03 cytoplasm
An02g00960	1.45814	0.13116	1.60513	0.153876	1.93448	0.104148	2.18397	0.00450934	An00g05405_at	strong similarity to kinase FrcK - Sinorhizobium meliloti				06 PROTEIN FATE (folding, modification, destination)	06.07 protein modification	06.07.03 modification by phosphorylation, dephosphorylation
An08g04640	1.25715	0.286099	1.96976	0.0126579	2.63189	0.00353745	2.17985	0.00214474	An00g10747_at	strong similarity to hypothetical lysosomal pepstatin insensitive protease CLN2 - Canis lupus				06 PROTEIN FATE (folding, modification, destination)	06.07 protein modification	06.07.11 protein processing (proteolytic)	06.13 proteolytic degradation	06.13.04 lysosomal and vacuolar degradation	06.13.04.01 lysosomal degradation	40 SUBCELLULAR LOCALISATION	40.25 vacuole or lysosome
An08g06410	0.933457	0.754186	0.928903	0.709214	1.36097	0.246716	2.15231	0.00254895	An00g06898_at	strong similarity to actin-like protein Arp2 - Saccharomyces cerevisiae [truncated ORF]				06 PROTEIN FATE (folding, modification, destination)	06.10 assembly of protein complexes	08 CELLULAR TRANSPORT AND TRANSPORT MECHANISMS	08.19 cellular import	08.22 cytoskeleton-dependent transport	08.22.02 actin dependent transport	14 CELL FATE	14.04 cell differentiation	14.04.03 fungal cell differentiation	14.04.03.01 budding, cell polarity and filament formation	40 SUBCELLULAR LOCALISATION	40.04 cytoskeleton
An04g07440	1.09716	0.559024	1.23919	0.280752	1.24436	0.325219	2.14793	0.00314213	An00g04133_at	similarity to endoplasmic reticulum membrane protein Shr3 - Saccharomyces cerevisiae [truncated ORF]				06 PROTEIN FATE (folding, modification, destination)	06.01 protein folding and stabilization	06.04 protein targeting, sorting and translocation	40 SUBCELLULAR LOCALISATION	40.07 endoplasmic reticulum
An14g03030	0.876667	0.263614	1.16714	0.245888	1.40887	0.0258605	2.08946	0.000167513	An00g05932_at	similarity to spermidine/spermine N(1)-acetyltransferase SAT - Homo sapiens [putative frameshift]				06 PROTEIN FATE (folding, modification, destination)	06.07 protein modification	06.07.04 modification by acetylation, deacetylation
An18g02020	1.23175	0.380779	1.35826	0.218853	1.61498	0.0401917	2.08426	0.00146088	An00g03070_at	disulfide isomerase tigA - Aspergillus niger				06 PROTEIN FATE (folding, modification, destination)	06.01 protein folding and stabilization	40 SUBCELLULAR LOCALISATION	40.07 endoplasmic reticulum
An07g08230	0.992664	0.96312	1.39061	0.0624897	1.67385	0.0132563	2.06889	0.000722251	An00g08465_at	strong similarity to glutathione S-transferase isoJ - Rhodococcus sp.				06 PROTEIN FATE (folding, modification, destination)	06.07 protein modification	06.07.99 other protein modifications	11 CELL RESCUE, DEFENSE AND VIRULENCE	11.07 detoxification	11.07.03 detoxification by modification
An04g02020	1.18851	0.361402	1.33249	0.175766	1.48391	0.0939745	2.06689	0.00337602	An00g07689_at	strong similarity to cyclophilin cypB - Aspergillus nidulans				06 PROTEIN FATE (folding, modification, destination)	06.01 protein folding and stabilization	11 CELL RESCUE, DEFENSE AND VIRULENCE	11.01 stress response	40 SUBCELLULAR LOCALISATION	40.07 endoplasmic reticulum
An16g03000	1.21432	0.244333	1.37925	0.11406	1.30484	0.337567	2.04851	0.000420476	An00g08412_at	strong similarity to Gim complex component Yke2 - Saccharomyces cerevisiae				06 PROTEIN FATE (folding, modification, destination)	06.01 protein folding and stabilization	30 CONTROL OF CELLULAR ORGANIZATION	30.04 cytoskeleton	40 SUBCELLULAR LOCALISATION	40.03 cytoplasm
An11g09000	0.886509	0.5765	0.809294	0.320116	0.919392	0.720251	2.01575	0.00291189	An00g08468_at	strong similarity to glutathione transferase GST - Escherichia coli				06 PROTEIN FATE (folding, modification, destination)	06.07 protein modification	06.07.99 other protein modifications	11 CELL RESCUE, DEFENSE AND VIRULENCE	11.07 detoxification	11.07.03 detoxification by modification
An09g06250	0.881356	0.584449	0.936407	0.776879	1.52433	0.237278	2.0055	0.00811203	An00g12070_at	strong similarity to vacuolar aminopeptidase Ysci - Saccharomyces cerevisiae				06 PROTEIN FATE (folding, modification, destination)	06.13 proteolytic degradation	06.13.04 lysosomal and vacuolar degradation	06.13.04.02 vacuolar degradation	40 SUBCELLULAR LOCALISATION	40.25 vacuole or lysosome
An02g14560	0.925911	0.703799	0.962533	0.834603	1.35259	0.151981	1.99083	0.00165871	An00g03040_at	oligosaccharyltransferase alpha subunit ostA - Aspergillus niger				06 PROTEIN FATE (folding, modification, destination)	06.07 protein modification	06.07.02 modification with sugar residues (e.g. glycosylation)	40 SUBCELLULAR LOCALISATION	40.07 endoplasmic reticulum
An06g00310	1.07073	0.730066	1.2082	0.350054	1.59388	0.0415027	1.97172	0.0020172	An00g03918_at	similarity to carboxypeptidase D - Penicillium janthinellum				06 PROTEIN FATE (folding, modification, destination)	06.07 protein modification	06.13 proteolytic degradation
An01g11740	1.0253	0.861371	1.06614	0.665845	1.2481	0.238039	1.9548	0.000918838	An00g08765_at	strong similarity to hypothetical membrane dipeptidase - Schizosaccharomyces pombe	SMURF_Cluster:3	NRPS-Like	An01g11770	06 PROTEIN FATE (folding, modification, destination)	06.13 proteolytic degradation	06.13.99 other proteolytic degradation
An16g00960	1.00469	0.925038	0.964883	0.869542	0.972119	0.982249	1.95403	0.017637	An00g06899_at	strong similarity to actin-modulating protein severin - Dictyostelium discoideum				06 PROTEIN FATE (folding, modification, destination)	06.10 assembly of protein complexes	30 CONTROL OF CELLULAR ORGANIZATION	30.04 cytoskeleton
An11g04730	1.11459	0.618164	1.18261	0.435262	1.22888	0.392833	1.92421	0.00964402	An00g03065_at	prolyl aminopeptidase papA - Aspergillus niger				06 PROTEIN FATE (folding, modification, destination)	06.07 protein modification	06.07.11 protein processing (proteolytic)	06.13 proteolytic degradation	06.13.99 other proteolytic degradation
An12g08380	1.1194	0.561263	1.28424	0.249564	1.4075	0.120408	1.89886	0.00682033	An00g07141_at	strong similarity to Arp2/3 complex subunit p20-Arc - Homo sapiens				06 PROTEIN FATE (folding, modification, destination)	06.10 assembly of protein complexes	13 REGULATION OF / INTERACTION WITH CELLULAR ENVIRONMENT	13.05 cell motility	30 CONTROL OF CELLULAR ORGANIZATION	30.04 cytoskeleton	40 SUBCELLULAR LOCALISATION	40.04 cytoskeleton
An16g04400	1.06269	0.749778	1.11922	0.572537	1.28767	0.247902	1.88737	0.0036805	An00g10074_at	strong similarity to nuclear transport factor Ntf2 - Saccharomyces cerevisiae				06 PROTEIN FATE (folding, modification, destination)	06.04 protein targeting, sorting and translocation	08 CELLULAR TRANSPORT AND TRANSPORT MECHANISMS	08.01 nuclear transport	40 SUBCELLULAR LOCALISATION	40.10 nucleus
An07g01100	1.14831	0.62013	1.24899	0.395271	1.25485	0.377573	1.86319	0.0169108	An00g04285_at	similarity to glutathione S-transferase omega - Sus scrofa	SMURF_Cluster:27	PKS	An07g01030	06 PROTEIN FATE (folding, modification, destination)	06.07 protein modification	06.07.99 other protein modifications	11 CELL RESCUE, DEFENSE AND VIRULENCE	11.07 detoxification	11.07.03 detoxification by modification
An12g03580	1.13747	0.456133	1.2487	0.293262	1.24027	0.325355	1.84308	0.0134243	An00g09724_at	strong similarity to microsomal glutathione S-transferase 3 MGST3 - Homo sapiens				06 PROTEIN FATE (folding, modification, destination)	06.07 protein modification	06.07.99 other protein modifications	11 CELL RESCUE, DEFENSE AND VIRULENCE	11.07 detoxification	11.07.03 detoxification by modification
An02g14800	1.0571	0.762274	1.10086	0.638145	1.20947	0.360862	1.84113	0.00304221	An00g03066_at	protein disulfide isomerase A pdiA - Aspergillus niger				06 PROTEIN FATE (folding, modification, destination)	06.01 protein folding and stabilization	06.07 protein modification	06.07.99 other protein modifications
An07g06430	0.817321	0.377328	0.97671	0.900348	1.21523	0.473374	1.80417	0.0121339	An00g11397_at	strong similarity to glycoprotein glucosyltransferase gpt1p - Schizosaccharomyces pombe				06 PROTEIN FATE (folding, modification, destination)	06.07 protein modification	06.07.02 modification with sugar residues (e.g. glycosylation)	40 SUBCELLULAR LOCALISATION	40.07 endoplasmic reticulum
An01g00240	1.06479	0.37814	0.950976	0.402944	1.03631	0.609647	1.79412	0.000160608	An00g07768_at	strong similarity to cytochrome P450 protein 4F5 - Rattus norvegicus				06 PROTEIN FATE (folding, modification, destination)	06.07 protein modification	06.07.99 other protein modifications
An14g04160	1.06182	0.797875	1.10732	0.644835	1.24412	0.356826	1.78146	0.0114698	An00g07570_at	strong similarity to cofilin Cof1 - Saccharomyces cerevisiae				06 PROTEIN FATE (folding, modification, destination)	06.01 protein folding and stabilization	08 CELLULAR TRANSPORT AND TRANSPORT MECHANISMS	08.22 cytoskeleton-dependent transport	08.22.02 actin dependent transport	14 CELL FATE	14.04 cell differentiation	14.04.03 fungal cell differentiation	14.04.03.01 budding, cell polarity and filament formation	40 SUBCELLULAR LOCALISATION	40.04 cytoskeleton
An01g13400	1.08993	0.63701	1.14942	0.437424	1.15806	0.448246	1.76614	0.0190415	An00g00084_at	strong similarity to homolog of the prefoldin subunit 4 Gim3 - Saccharomyces cerevisiae				06 PROTEIN FATE (folding, modification, destination)	06.01 protein folding and stabilization	30 CONTROL OF CELLULAR ORGANIZATION	30.04 cytoskeleton	40 SUBCELLULAR LOCALISATION	40.03 cytoplasm
An02g08920	1.09917	0.645645	1.13128	0.521439	1.27589	0.255834	1.76246	0.00824203	An00g11242_at	strong similarity to TCP1-related protein Cct3 - Saccharomyces cerevisiae				06 PROTEIN FATE (folding, modification, destination)	06.01 protein folding and stabilization
An09g05490	1.07706	0.780127	1.18641	0.508389	1.34997	0.269647	1.75665	0.0252622	An00g07625_at	strong similarity to COP-coated vesicle membrane protein P24 homolog lbrA - Polysphondylium pallidum				06 PROTEIN FATE (folding, modification, destination)	06.04 protein targeting, sorting and translocation	08 CELLULAR TRANSPORT AND TRANSPORT MECHANISMS	08.07 vesicular transport (Golgi network, etc.)
An01g08420	0.905221	0.667435	0.908131	0.678514	1.24595	0.36038	1.75134	0.0134533	An00g07353_at	strong similarity to calcium-binding protein precursor cnx1p - Schizosaccharomyces pombe				06 PROTEIN FATE (folding, modification, destination)	06.01 protein folding and stabilization	40 SUBCELLULAR LOCALISATION	40.07 endoplasmic reticulum
An14g02080	0.874573	0.548013	0.943743	0.718976	1.34871	0.194345	1.74888	0.0301631	An00g10555_at	strong similarity to prolidase - Aureobacterium esteraromaticum	Antismash_An14_c2	terpene	No backbone information	06 PROTEIN FATE (folding, modification, destination)	06.13 proteolytic degradation
An16g08570	1.0571	0.766235	1.0828	0.689422	1.22427	0.34609	1.73645	0.00801215	An00g10107_at	strong similarity to translation initiation factor 3 47 kDa subunit stt3p - Schizosaccharomyces pombe				06 PROTEIN FATE (folding, modification, destination)	06.07 protein modification	06.07.02 modification with sugar residues (e.g. glycosylation)	40 SUBCELLULAR LOCALISATION	40.07 endoplasmic reticulum
An12g00110	1.0916	0.660182	1.17466	0.431381	1.25165	0.345203	1.7317	0.0193639	An00g08226_at	strong similarity to F1-F0 complex assembling factor Atp12 - Saccharomyces cerevisiae				06 PROTEIN FATE (folding, modification, destination)	06.10 assembly of protein complexes	40 SUBCELLULAR LOCALISATION	40.16 mitochondrion
An05g00080	1.27637	0.239869	1.41882	0.112641	1.29698	0.39949	1.72578	0.0134494	An00g05178_at	similarity to membrane protein Cbp3 - Saccharomyces cerevisiae				06 PROTEIN FATE (folding, modification, destination)	06.10 assembly of protein complexes
An13g01210	1.22114	0.257119	1.38976	0.106227	1.32245	0.219501	1.69085	0.00866118	An00g06679_at	strong similarity to proteasome 20S subunit Pre3 - Saccharomyces cerevisiae				06 PROTEIN FATE (folding, modification, destination)	06.13 proteolytic degradation	06.13.01 cytoplasmic and nuclear degradation	06.13.01.01 proteasomal degradation	40 SUBCELLULAR LOCALISATION	40.03 cytoplasm
An01g11630	1.09242	0.69004	1.18874	0.445699	1.22889	0.373863	1.68911	0.0179936	An00g10701_at	strong similarity to translocation complex component Sss1 - Saccharomyces cerevisiae				06 protein fate (folding, modification, destination)	06.04 protein targeting, sorting and translocation	08 CELLULAR TRANSPORT AND TRANSPORT MECHANISMS	08.16 extracellular transport, exocytosis and secretion	08.16.05 type ii protein secretion system (general secretory pathway, exocytosis)	40 SUBCELLULAR LOCALISATION	40.07 endoplasmic reticulum	67 TRANSPORT FACILITATION
An02g14930	1.20019	0.364249	1.23227	0.343025	1.21781	0.361729	1.67501	0.0124891	An00g08016_at	strong similarity to dolichyl-diphosphooligosaccharide-protein glycotransferase gamma chain Ost3 - Saccharomyces cerevisiae				06 PROTEIN FATE (folding, modification, destination)	06.07 protein modification	06.07.02 modification with sugar residues (e.g. glycosylation)	40 SUBCELLULAR LOCALISATION	40.07 endoplasmic reticulum
An01g03820	0.737743	0.382136	0.915192	0.958302	1.4475	0.199079	1.66852	0.0259635	An00g08107_at	strong similarity to ER protein-translocation complex subunit Sbh2 - Saccharomyces cerevisiae				06 PROTEIN FATE (folding, modification, destination)	06.04 protein targeting, sorting and translocation	08 CELLULAR TRANSPORT AND TRANSPORT MECHANISMS	08.16 extracellular transport, exocytosis and secretion	08.16.05 Type II protein secretion system (general secretory pathway, exocytosis)	40 SUBCELLULAR LOCALISATION	40.07 endoplasmic reticulum	67 TRANSPORT FACILITATION	67.01 channel / pore class transporters
An14g01560	0.998369	0.935765	1.10069	0.605427	1.19575	0.413909	1.66374	0.0397277	An00g12164_at	strong similarity to zuotin Zuo1 - Saccharomyces cerevisiae				06 PROTEIN FATE (folding, modification, destination)	06.01 protein folding and stabilization	06.04 protein targeting, sorting and translocation	40 SUBCELLULAR LOCALISATION	40.03 cytoplasm
An04g02850	0.937703	0.724755	1.10849	0.636057	1.69519	0.0623948	1.65399	0.0338957	An00g06359_at	similarity to X-Pro dipeptidyl-peptidase IV - Xanthomonas maltophilia				06 PROTEIN FATE (folding, modification, destination)	06.07 protein modification	06.07.11 protein processing (proteolytic)	06.13 proteolytic degradation	06.13.99 other proteolytic degradation
An01g00370	1.30331	0.198939	2.0415	0.00540232	1.71884	0.0250706	1.65055	0.0100524	An00g07170_at	strong similarity to aspergillopepsin apnS - Aspergillus phoenicis				06 PROTEIN FATE (folding, modification, destination)	06.13 proteolytic degradation	06.13.99 other proteolytic degradation	40 SUBCELLULAR LOCALISATION	40.27 extracellular / secretion proteins
An09g05420	1.06601	0.760628	1.1338	0.630424	1.11392	0.636574	1.63451	0.0338983	An00g05909_at	similarity to signal peptidase subunit Spc3 - Saccharomyces cerevisiae				06 PROTEIN FATE (folding, modification, destination)	06.07 protein modification	40 SUBCELLULAR LOCALISATION	40.07 endoplasmic reticulum
An01g00530	1.23814	0.0383309	1.57256	0.000368207	1.53034	0.000901979	1.63315	6.03e-05	An00g03069_at	proteinase aspergillopepsin II - Aspergillus niger				06 PROTEIN FATE (folding, modification, destination)	06.13 proteolytic degradation	06.13.99 other proteolytic degradation	40 SUBCELLULAR LOCALISATION	40.27 extracellular / secretion proteins
An04g00150	1.19494	0.384363	1.36078	0.156357	1.25912	0.337378	1.63002	0.013609	An00g08454_at	strong similarity to glutaredoxins Grx5 - Saccharomyces cerevisiae				06 PROTEIN FATE (folding, modification, destination)	06.07 protein modification	11 CELL RESCUE, DEFENSE AND VIRULENCE	11.01 stress response
An12g07810	1.18361	0.413879	1.17692	0.40943	1.13093	0.533129	1.62305	0.024456	An00g12002_at	strong similarity to ubiquitin-conjugating enzyme 2 UCE2 from patent CN1268564-A - Homo sapiens				06 PROTEIN FATE (folding, modification, destination)	06.07 protein modification	06.07.05 modification by ubiquitination, deubiquitination	06.13 proteolytic degradation	06.13.01 cytoplasmic and nuclear degradation	40 SUBCELLULAR LOCALISATION	40.03 cytoplasm	40.10 nucleus
An08g04080	1.21331	0.394824	1.31583	0.233593	1.25783	0.404766	1.62215	0.0430503	An00g09780_at	strong similarity to mitochondrial processing peptidase alpha chain MPP - Neurospora crassa				06 PROTEIN FATE (folding, modification, destination)	06.07 protein modification	06.07.11 protein processing (proteolytic)	40 SUBCELLULAR LOCALISATION	40.16 mitochondrion
An01g03640	1.21741	0.384181	1.32339	0.214546	1.22654	0.51111	1.61416	0.0177256	An00g09756_at	strong similarity to mitochondrial import factor Tim10 - Saccharomyces cerevisiae				06 PROTEIN FATE (folding, modification, destination)	06.04 protein targeting, sorting and translocation	08 CELLULAR TRANSPORT AND TRANSPORT MECHANISMS	08.04 mitochondrial transport	40 SUBCELLULAR LOCALISATION	40.16 mitochondrion	67 TRANSPORT FACILITATION	67.11 peptide transporters
An01g04320	0.941764	0.830472	1.02117	0.870002	1.20563	0.392652	1.61057	0.0390449	An00g07626_at	strong similarity to COPII vesicle coat component protein Erv46 - Saccharomyces cerevisiae				06 PROTEIN FATE (folding, modification, destination)	06.04 protein targeting, sorting and translocation	06.10 assembly of protein complexes	08 CELLULAR TRANSPORT AND TRANSPORT MECHANISMS	08.07 vesicular transport (Golgi network, etc.)	40 SUBCELLULAR LOCALISATION	40.07 endoplasmic reticulum	40.08 Golgi
An18g06470	1.16504	0.472532	1.14117	0.541579	1.17012	0.477885	1.588	0.0368136	An00g11354_at	strong similarity to DnaJ-like protein MTJ1 - Mus musculus				06 PROTEIN FATE (folding, modification, destination)	06.04 protein targeting, sorting and translocation	06.10 assembly of protein complexes	11 CELL RESCUE, DEFENSE AND VIRULENCE	11.01 stress response
An07g06600	1.02783	0.884338	1.06223	0.755983	1.09867	0.660319	1.57529	0.0356804	An00g10454_at	strong similarity to prefoldin subunit 3 pfd3 - Homo sapiens				06 PROTEIN FATE (folding, modification, destination)	06.01 protein folding and stabilization	30 CONTROL OF CELLULAR ORGANIZATION	30.04 cytoskeleton	40 SUBCELLULAR LOCALISATION	40.03 cytoplasm
An01g06480	1.04483	0.839681	1.02974	0.883477	1.16471	0.484529	1.55361	0.0326553	An00g11240_at	strong similarity to TCP1 complex beta chain TCP1 Beta - Saccharomyces cerevisiae				06 PROTEIN FATE (folding, modification, destination)	06.01 protein folding and stabilization	40 SUBCELLULAR LOCALISATION	40.03 cytoplasm
An01g00150	1.23245	0.306989	1.27642	0.257616	1.17648	0.522679	1.54941	0.0360974	An00g10071_at	strong similarity to nuclear protein Enp1 - Saccharomyces cerevisiae				06 PROTEIN FATE (folding, modification, destination)	06.07 protein modification	06.07.02 modification with sugar residues (e.g. glycosylation)	40 SUBCELLULAR LOCALISATION	40.10 nucleus
An07g05800	1.21037	0.292265	1.34751	0.132257	0.99205	0.83972	1.54322	0.0277373	An00g05910_at	similarity to signal recognition particle protein srp14 - Canis lupus				06 PROTEIN FATE (folding, modification, destination)	06.01 protein folding and stabilization	06.04 protein targeting, sorting and translocation	06.10 assembly of protein complexes	08 CELLULAR TRANSPORT AND TRANSPORT MECHANISMS	08.99 other intracellular transport activities
[truncated: 13,452 more rows]
