# Supplementary material for: Spatial differentiation of gene expression in Aspergillus niger colony grown for sugar beet pulp utilization
Source: Sci Rep. 2015 Aug 28;5:13592. doi: 10.1038/srep13592 (PMC4552001; doi:10.1038/srep13592)
Supplement: Supplementary Table 2 [file srep13592-s3.xls]

## Sheet: Table S2
Supplementary Table 2: Expression of genes involved in central sugar metabolism of A.niger. The significantly differentially expression are marked out, the ones that are higher expressed in periphery are marked red with an asterisk (*), and the ones are higher in centre are marked green with asterisk (*). Cutoff values: fold change >2, P-value< 0.05.
EC number	Function	Aspergillus niger protein number	Gene name	Mean Zone1	Mean Zone2	Mean Zone3	Mean Zone4	Mean Zone5	Ratio Zone5/Zone1	Ratio Zone5/Zone2	Ratio Zone5/Zone3	Ratio Zone5/Zone4
Glycolysis
	Pyruvate dehydrogenase (lipoamide)	An01g00100	pdhC	1002.77	1011.48	1056.99	1059.42	1684.23	1.67957	1.6651	1.59342	1.58977
	Triosephosphate isomerase	An02g02920	tpiB	162.085	186.53	211.975	169.569	123.924	0.764562	0.664366	0.584617	0.730821
	Pyruvate decarboxylase	An02g06820	pdcA	4128.84	4053.12	4237.55	3258.11	2465.56	0.597156	0.608312	0.581836	0.756747
	Pyruvate decarboxylase	An09g01030	pdcB	120.648	136.614	132.934	142.604	205.335	1.70194	1.50303	1.54464	1.4399
EC 2.7.1.1	hexokinase	An02g14380	hxkA	306.201	380.298	369.191	329.77	610.318	2.11003	1.6185	1.68516	1.94559
	fructose-2,6-biphosphate phosphatase	An07g02100	fbpZ	470.384	485.708	385.195	300.101	255.308	0.542766	0.525641	0.662802	0.850742
	Putative acetyl-CoA synthase	An04g05620	acuA	1579.09	1228.4	1375.48	1809.1	2005.39	1.26996	1.63253	1.45795	1.1085
	L-lactate dehydrogenase	An04g08220	ldhA	29.4478	30.3321	27.5754	29.5318	31.5777	1.07233	1.04107	1.14514	1.06928
	Precursor of dihydrolipoamide dehydrogenase	An07g06840	lpd1	722.7	469.745	531.535	786.09	699.893	0.968442	1.48994	1.31674	0.890348
EC 2.7.1.4	pyruvate kinase	An07g08990	pkiA	1116.39	1433.49	1520.53	1534.55	2496.76	2.44 *	1.77219	1.69401	1.69593
EC 2.7.2.3	phosphoglycerokinase	An08g02260	pgkA	850.43	776.863	681.361	752.464	1464.33	1.72187	1.88493	2.15 *	1.94605
EC 2.7.1.1	Glucokinase	An12g08610	glkA	142.668	147.729	133.737	143.99	143.673	1.00704	0.972542	1.0743	0.997797
EC 1.1.1.1	Putative alcohol dehydrogenase	An13g00950	alcB	95.2357	104.006	97.2317	90.0674	82.9224	0.870707	0.797286	0.852833	0.92067
	Triose-phosphate-isomerase	An14g04920	tpiA	2132.92	2555.92	2473.12	2258.56	3810.77	1.78665	1.49096	1.54088	1.68726
EC 1.2.1.12	Glyceraldehyde-3-phosphate dehydrogenase	An16g01830	gpdA	7995.6	8491.95	8325.67	6394.47	7030.36	0.891773	0.832437	0.85495	1.11161
EC 5.4.2.1	Phosphoglycerate mutase	An16g02990	pgmA	240.198	220.932	223.961	293.713	617.404	2.57 *	2.79 *	2.76 *	2.10 *
EC 5.3.1.9	glucose-6-phosphate isomerase	An16g05420	pgiA	995.956	1147.95	1105.13	1310.18	1691.76	1.69863	1.47372	1.53082	1.29125
EC 1.1.1.1	Alcohol-dehydrogenase	An17g01530	alcC	6487.05	5729.13	6477.65	6608.92	5588.09	0.861423	0.975381	0.862672	0.845537
EC 2.7.1.11	6-phosphofructokinase	An18g01670	pfkA	428.08	360.575	390.773	453.137	487.923	1.1398	1.35318	1.24861	1.07677
EC 4.2.1.11	enolase	An18g06250	enoA	4436.88	4731.29	4052.67	3862.77	5848.46	1.31815	1.23612	1.44311	1.51406
	Pyruvate dehydrogenase complex E1-alpha subunit	An07g09530	pdhB	1258.36	935.038	944.69	1170.94	1645.55	1.30769	1.75988	1.7419	1.40533
EC 4.1.2.13	fructose-1,6-biphosphate adolase	An02g07470	fbaA	3877.18	4171.82	3501.8	2995.93	3999.54	1.03156	0.958704	1.14214	1.33499
Galactose
	UDP-glucose 4-epimerase	An01g11440		20.7264	25.7677	23.8864	18.9423	15.4817	0.746955	0.600816	0.648136	0.817306
	UDP-glucose 4-epimerase	An01g12220		116.045	157.39	170.375	168.55	148.646	1.28094	0.944444	0.872465	0.881911
EC 2.7.7.12	UTP-hexose-1-phosphate uridylyltransferase (UDP-galactose pyrophosphorylase); Leloir pathway enzyme	An02g03590	galD	486.321	479.993	482.698	494.801	632.498	1.30058	1.31772	1.31034	1.27829
EC 5.4.2.2	phosphoglycerate mutase	An02g07650	pgmB	1080.56	1228.64	1205.84	981.4	1239.59	1.14718	1.00891	1.02798	1.26308
	UDPglucose 4-epimerase	An02g08750		45.2655	40.5015	45.1621	52.83	74.2056	1.63934	1.83217	1.64309	1.40461
	1,4-Lactonase (gamma-lactonase)	An05g02030	glsA	61.6638	74.2685	66.953	67.6442	67.1234	1.08854	0.903794	1.00254	0.992301
EC 1.1.1.1	Sorbitol dehydrogenase	An07g01290	sdhA	24.4801	31.4239	32.8644	66.7285	109.026	4.45 *	3.47 *	3.32 *	1.63387
	Putative UTP-glucose-1-phosphate uridylyltransferase; Leloir pathway enzyme; induced by caspofungin	An12g00820	galF	1313.02	1094.48	1198.61	1046.97	1202.54	0.915861	1.09873	1.00328	1.1486
	UDP-glucose 4-epimerase	An12g04260		19.977	20.62	16.0066	19.5795	19.4001	0.971122	0.940836	1.212	0.990836
	UDP-glucose 4-epimerase	An12g10410		89.0854	128.474	151.844	180.406	155.715	1.74793	1.21204	1.02549	0.863137
	L-xylo-3-hexulose reductase	An16g01650	xhrA	21.6228	20.4556	25.1081	22.9998	23.3714	1.08087	1.14255	0.930833	1.01616
EC 1.1.1.1	L-iditol 2-dehydrogenase	An16g01700		39.0835	37.8639	38.465	36.9776	38.6084	0.987842	1.01966	1.00373	1.0441
EC 1.1.1.1	L-iditol 2-dehydrogenase (sorbitol dehydrogenase	An16g01710	ladB	47.84	48.5105	48.5067	40.3101	34.254	0.716011	0.706115	0.70617	0.849761
	Galactokinase, Leloir pathway enzyme	An16g04160	galE	550.953	567.526	547.788	539.087	633.779	1.15033	1.11674	1.15698	1.17565
	1,4-Lactonase (gamma-lactonase)	An16g06620		20.9353	21.6527	23.8409	22.0002	21.8676	1.04453	1.00992	0.917227	0.993971
	UDP-glucose 4-epimerase, Leloir pathway	An14g03820	galG	2836.17	2317.06	2228.32	2159.91	1964.59	0.692689	0.847879	0.881644	0.909569
Galacturonic acids
EC 1.1.1.365	Putative d-galacturonic acid reductase	An02g07710	gaaA	1569.92	1820.66	1600.51	1178.04	1434.71	0.913874	0.788015	0.896405	1.21787
EC 4.1.2.54*	Putative 2-keto-3-deoxy-l-galactonate aldolase	An02g07720	gaaC	2649.6	2919.96	2799.53	2553.58	3805.44	1.43623	1.30325	1.35931	1.49024
	3-dehydroquinate dehydratase	An04g00790		561.228	511.208	487.312	428.529	254.479	0.45 *	0.50 *	0.522209	0.593842
EC 4.2.1.6*	l-galactonic acid dehydratase	An16g05390	gaaB	3528.88	3633.86	3320.31	3033.67	3589.22	1.0171	0.987714	1.08099	1.18313
EC 1.1.1.cd	glyceraldehyde reductase	An11g01120	gaaD	4070.98	4060.78	4012.56	4349.09	4807.38	1.18089	1.18386	1.19808	1.10538
Organic acids
	isocitrate lyase	An01g09270	acuD	1149.51	1227.6	1564.77	2094.56	2044.45	1.77854	1.6654	1.30655	0.976072
	Glycolate oxidase	An01g14530		51.2921	62.8531	69.3794	61.735	68.0799	1.3273	1.08316	0.981269	1.10278
	NADP+-specific isocitrate dehydrogenase	An02g12430	icdA	567.705	387.997	535.745	1081.94	1369.81	2.41 *	3.53 *	2.56 *	1.26606
	Cytoplasmic pyruvate carboxylase	An04g02090	pyc	1873.69	1578.82	1926.08	2948.53	3157.52	1.68519	1.99992	1.63935	1.07088
	Mitochondrial malate dehydrogenase	An07g02160	mdh1	2024.88	1506.21	1544.66	2096	2017.54	0.996373	1.33948	1.30614	0.962564
	Putative oxaloacetate acetyl hydrolase	An07g08390		78.3429	93.6434	91.8837	67.3081	69.754	0.890367	0.74489	0.759156	1.03634
	Putative isocitrate dehydrogenase (NAD+)	An08g05580		1545.69	1316.61	1414.39	1710.4	2359.49	1.5265	1.79209	1.6682	1.3795
EC 2.3.3.1	Citrate synthase	An09g06680	citA	1976.63	1652.94	1773.17	2016.89	2457.96	1.24351	1.48703	1.38619	1.21869
	ATP:citrate oxaloacetatelyase	An11g00510		857.656	852.848	855.987	721.442	691.025	0.805713	0.810255	0.807284	0.957838
	Cytoplasmic ATP-citrate lyase	An11g00530		1355.37	1203.88	1299.34	1193.04	1148.29	0.847213	0.953827	0.883751	0.96249
	Fumarate hydratase	An12g07850	fumR	882.775	721.877	675.95	831.233	975.823	1.1054	1.35179	1.44363	1.17395
	Malate dehydrogenase precursor	An15g00070	mdhA	1783.99	2151.54	2000.46	1799.18	2468.55	1.38372	1.14734	1.23399	1.37204
	Malate synthase	An15g01860		564.075	460.646	526.033	1050.77	1070.28	1.89741	2.32 *	2.03 *	1.01857
EC 2.3.3.1	2-methylcitrate synthase	An15g01920	mcsA	577.692	535.921	574.734	680.377	863.258	1.49432	1.61079	1.50201	1.26879
Pentose catabolic pathway
EC 1.1.1.21	L-arabinose reductase	An11g01120	larA	4070.98	4060.78	4012.56	4349.09	4807.38	1.18089	1.18386	1.19808	1.10538
EC 1.1.1.307*	D-xylose reductase (xylitol dehydrogenase)	An01g03740	xyrA	342.15	436.799	521.051	562.433	672.151	1.96449	1.53881	1.28999	1.19508
EC 1.1.1.12	L-arabitol dehydrogenase; D-sorbitol dehydrogenase	An01g10920	ladA	1020.94	1289.78	1370.58	1280.33	1374.92	1.34672	1.06601	1.00316	1.07388
EC 1.1.1.10	L-xylulose reductase	An08g01930	lxrA	1184.8	1299.12	1480.35	1523.93	1271.26	1.07298	0.978554	0.858756	0.834198
EC 1.1.1.9*	D-xylulose reductase (xylitol dehydrogenase); L-iditol 2-dehydrogenase	An12g00030	xdhA	1115.15	1401.05	1483.85	1335.83	1638.94	1.46971	1.16979	1.10452	1.2269
EC 2.7.1.17	xylulokinase	An07g03140	XkiA	271.492	292.718	291.21	276.505	285.039	1.0499	0.973766	0.978808	1.03086
Pentose phosphate pathway
EC 3.1.1.31	6-phosphogluconolactonase	An01g05150	pglA	468.623	510.171	539.899	562.115	735.776	1.57008	1.44221	1.3628	1.30894
EC 5.3.1.6	Ribose-5-phosphate isomerase	An02g02930	rpiB	5027.06	5671.24	4396.29	1926.06	759.074	0.15 *	0.13 *	0.17 *	0.39 *
EC 4.1.2.9	transketolase	An02g06430	tktB	26.6399	43.5291	42.8428	35.2297	25.0893	0.941793	0.57638	0.585613	0.712164
EC 1.1.1.49	Glucose-6-phosphate dehydrogenase	An02g12140	gsdA	1346.51	1323.25	1268.34	1453.13	2561.03	1.90198	1.93541	2.02 *	1.76242
EC 2.2.1.2	transaldolase	An07g03160	talB	59.7514	71.0194	72.9589	77.2425	54.4195	0.910766	0.766263	0.745893	0.704528
	transaldolase	An07g03850	talA	1726.62	1681.19	1786.16	2285.1	3420.36	1.98096	2.03 *	1.91492	1.49681
	transketolase	An08g06570	tktA	2906.56	2960.35	2913.48	3162.6	4262.37	1.46647	1.43982	1.46299	1.34774
	Ribulose-phosphate 3-epimerase	An09g03450	rpeA	120.729	134.208	159.543	249.886	411.329	3.41 *	3.06 *	2.58 *	1.64607
	ribose-5-phosphate isomerase	An11g00470	rpiA	295.202	326.116	308.489	275.983	253.08	0.857312	0.776044	0.820386	0.917014
	6-phosphogluconate dehydrogenase	An11g02040	gndA	1583.26	1481.57	1661.54	2151.99	3537.65	2.23 *	2.39 *	2.13 *	1.6439
EC:1.1.1.44	Phosphogluconate dehydrogenase (decarboxylating)	An11g06120		18.5898	35.6548	35.0044	19.898	13.78	0.741269	0.39 *	0.39 *	0.692531
	Ribulokinase	An14g00160	rbkA	518.931	570.925	509.961	316.941	254.404	0.49 *	0.45 *	0.50 *	0.802683
	Dihydroxyacetone synthase	An14g03500		51.4627	51.2413	43.4492	33.5999	32.5853	0.633182	0.635919	0.749963	0.969802
	ribokinase	An15g07500		83.3062	105.586	120.767	110.93	187.172	2.25 *	1.77269	1.54986	1.68729
Rhamnose
EC 4.2.1.-	L-2-keto-3-deoxyrhamnonate	An03g00040	lra-4	17.2684	15.8361	16.9025	16.6272	17.584	1.01828	1.11038	1.04032	1.05755
EC 4.2.1.90	L-rhamnonate dehydratase	An13g00920	lra-3	634.409	773.52	727.043	409.275	172.78	0.27 *	0.22 *	0.24 *	0.42 *
EC 1.1.1.173	L-rhamnose dehydrogenase	An13g00930	lra-1	106.733	103.561	93.8839	50.0035	39.6724	0.37 *	0.38 *	0.42 *	0.793392
EC 3.1.1.65	L-rhamnono-γ-lactonase	An13g00940	lra-2	95.1887	81.0876	77.9098	70.9476	77.7687	0.816995	0.95907	0.998189	1.09614
Mannose
EC 2.7.7.13	GDP-mannose pyrophosphorylase	An04g04990	gmpp	816.736	604.888	615.422	625.066	410.47	0.502574	0.678589	0.666974	0.656683
EC 5.4.2.8	phosphomannomutase	An18g06500	pmm	442.663	476.829	507.421	565.773	1014.97	2.29 *	2.13 *	2.00 *	1.79395
EC 2.7.1.1	hexokinase	An02g14380	hxkA	380.535	428.809	404.008	403.236	647.679	1.70202	1.51041	1.60313	1.6062
EC 5.3.1.8	phosphomannose isomerase	An08g06350	Pmi1	195.289	216.417	227.537	227.693	319.05	1.63373	1.47424	1.40219	1.40123
EC 2.7.1.11	6-phosphofructokinase	An18g01670	PfkA	428.08	360.575	390.773	453.137	487.923	1.1398	1.35318	1.24861	1.07677
