# Supplementary material for: Spatial differentiation of gene expression in Aspergillus niger colony grown for sugar beet pulp utilization
Source: Sci Rep. 2015 Aug 28;5:13592. doi: 10.1038/srep13592 (PMC4552001; doi:10.1038/srep13592)
Supplement: Supplementary Table 4 [file srep13592-s4.xls]

## Sheet: Sheet1
Supplementary Table 4: Expression of (putative) extracellular proteases through the five zones. Significantly differentiated genes are maked yellow (fold change >=2, marked red; p-value <0.05, marked green). The functional annotation and protease family classification are listed behind.
Gene ID	Ring1 expression	Ring2 expression	Ring3 expression	Ring4 expression	Ring5 expression	ratio Ring2_over_Ring1	p-value Ring2_over_Ring1	ratio Ring3_over_Ring1	p-value Ring3_over_Ring1	ratio Ring4_over_Ring1	p-value Ring4_over_Ring1	ratio Ring5_over_Ring1	p-value Ring5_over_Ring1	Predicted SubCellular Localization	Protease family	Pfam domain(s)	Gene annotation
An12g03300	21.2969	27.0554	97.6356	334.679	533.382	1.27039	0.0962242	4.58451	4.01e-06	15.715	7.03e-08	25.0451	2.3e-10	EXTRACELLULAR	aspartic	PF00026.17| Asp;	Aminopeptidase P II,Pepsin family secreted acid protease;protG
An08g04490	157.211	193.283	326.151	468.146	672.359	1.22945	0.307985	2.0746	0.00372912	2.97781	0.000393858	4.27678	1.07e-05	EXTRACELLULAR	serine	PF05577.6| Peptidase_S28;	ATPases associated with a wide variety of cellular activities,Secreted lysosomal Pro-Xaa carboxypeptidase, protA
An14g04710	470.784	734.694	916.448	1627.92	2621.41	1.56058	0.080219	1.94664	0.00438848	3.45788	3.2e-05	5.56818	1.66e-07	EXTRACELLULAR	aspartic	PF00026.17| Asp;	Aminopeptidase P II,Aspergillopepsin A, a pepsin family secreted acid protease; expression increases by growth without ammonia; under carbon control and pH regulation,pepA
An01g01750	318.869	426.62	560.479	747.349	853.911	1.33791	0.173845	1.75771	0.0129028	2.34375	0.00119829	2.67793	0.000102146	EXTRACELLULAR	serine	PF00082.16| Peptidase_S8; PF09286.5| Pro-kuma_activ; ;PB014280	Xaa-Pro aminopeptidase [Amino acid transport and metabolism]; COG0006; Sedolisin family secreted protease
An02g04690	243.998	248.964	370.739	631.866	820.985	1.02035	0.941649	1.51943	0.0769419	2.58963	0.00268692	3.36472	1.02e-05	EXTRACELLULAR	serine	PF00450.16| Peptidase_S10;	Serine-type carboxypeptidase Y family secreted neutral protease, S. cerevisiae ortholog YTA7 has role in positive regulation of gene-specific transcription from RNA polymerase II promoter, positive regulation of isoprenoid metabolic process, cellular protein localization
An03g01010	215.229	277.246	372.614	504.682	740.741	1.28814	0.308554	1.73124	0.0516391	2.34486	0.00797858	3.44164	0.00011014	EXTRACELLULAR	serine	PF09286.5| Pro-kuma_activ; PB014280;PB014280	Sedolisin family secreted protease; lysosomal pepstatin-insensitive protease
An03g05200	338.01	330.694	450.413	761.219	1194.87	0.978358	0.919732	1.33255	0.22299	2.25206	0.00166302	3.53501	1.93e-06	EXTRACELLULAR	serine	PF00450.16| Peptidase_S10;	Carboxypeptidase Y family secreted protease; expression repressed by tunicamycin and DTT, WD40 domain, protF
An07g08030	105.448	118.757	208.781	412.254	697.325	1.12622	0.624416	1.97995	0.0147379	3.90954	0.000231265	6.61297	2.58e-06	EXTRACELLULAR	serine	PF00450.16| Peptidase_S10;	serine carboxypeptidase; acid protease, pepF
An08g04640	257.701	323.968	507.61	678.242	561.75	1.25715	0.286099	1.96976	0.0126579	2.63189	0.00353745	2.17985	0.00214474	EXTRACELLULAR	serine	PF00082.16| Peptidase_S8; PF09286.5| Pro-kuma_activ; ;PB000957	Sedolisin family secreted protease; putative lysosomal pepstatin-insensitive protease, protB
An07g00950	145.615	210.248	232.166	248.644	362.146	1.44387	0.0787977	1.59439	0.0496636	1.70755	0.0482242	2.48702	0.000297498	EXTRACELLULAR	aspartic	PF00026.17| Asp;	conserved hypothetical protein with protease function related domain
An13g02130	33.5397	18.7058	25.8891	62.4098	131.108	0.557721	0.104227	0.771894	0.609505	1.86077	0.023777	3.90903	0.00019243	EXTRACELLULAR	aspartic	PF00026.17| Asp;PB019847	Pepsin family secreted protease
An06g00190	386.427	355.301	409.202	593.834	1195.28	0.919452	0.655564	1.05894	0.820654	1.53673	0.0953053	3.09316	4.23e-05	EXTRACELLULAR	serine	PF00082.16| Peptidase_S8; PF09286.5| Pro-kuma_activ; ;PB000957	thiJ/PfpI family protein;Sedolisin family secreted protease; lysosomal pepstatin-insensitive protease
An12g05960	24.8477	22.0487	25.3903	44.4589	61.2702	0.887353	0.484077	1.02184	0.921339	1.78926	0.111273	2.46583	0.00033577	EXTRACELLULAR	serine	PF05577.6| Peptidase_S28;PB003469	Aminopeptidase N,Protein similar to dipeptidyl peptidase II; expression repressed by tunicamycin and DTT
An14g02470	49.5063	49.6139	42.0418	52.799	118.181	1.00217	0.907148	0.849222	0.546326	1.06651	0.690697	2.38718	0.00249371	EXTRACELLULAR	serine	PF00082.16| Peptidase_S8; PF09286.5| Pro-kuma_activ; ;PB014280	Sedolisin family secreted protease
An09g05880	167.587	169.547	173.874	187.906	248.282	1.01169	0.937644	1.03751	0.855299	1.12124	0.677604	1.48151	0.0521537	EXTRACELLULAR	a-glucosidase inhibitor castanospermine	PF01055.20| Glyco_hydro_31;	26S proteosome regulatory subunit 4-like protein
An03g01660	273.46	249.208	270.522	279.95	276.473	0.911314	0.628509	0.989255	0.947179	1.02373	0.940366	1.01102	0.953304	EXTRACELLULAR	amino	PF02225.16| PA; PF04389.1| Peptidase_M28; ;	Anaphase promoting complex subunit 10 (APC10),
An11g07120	8.63722	8.7069	8.69561	9.15154	8.11707	1.00807	0.896626	1.00676	0.883425	1.05955	0.40722	0.939778	0.339622	EXTRACELLULAR	amino	PB016620	vacuolar carboxypeptidase Cps1, putative
An12g04700	7.48973	6.95012	7.59316	6.57703	7.91712	0.927953	0.155045	1.01381	0.796263	0.878139	0.037022	1.05706	0.300884	EXTRACELLULAR	amino	PF12695.1| Abhydrolase_5; PF12697.1| Abhydrolase_6; PF07676.6| PD40; PF00326.1| Peptidase_S9; ;PB014411	Armadillo/beta-catenin-like repeats
An13g02790	10.7483	10.6997	11.7046	12.0853	10.1004	0.995475	0.938524	1.08897	0.245221	1.12439	0.148925	0.939719	0.352272	EXTRACELLULAR	amino	PF00561.1| Abhydrolase_1; PF08386.4| Abhydrolase_4; PF12697.1| Abhydrolase_6;PB017348	AAA family ATPase, putative
An16g08150	167.062	180.669	170.75	155.796	167.092	1.08145	0.754047	1.02208	0.87511	0.932563	0.920124	1.00018	0.82193	EXTRACELLULAR	amino	PF12695.1| Abhydrolase_5; PF12697.1| Abhydrolase_6; PF07676.6| PD40; PF00326.1| Peptidase_S9; ;PB014411	Armadillo/beta-catenin-like repeats
An01g00530	4867.25	6026.33	7654.05	7448.54	7948.95	1.23814	0.0383309	1.57256	0.000368207	1.53034	0.000901979	1.63315	6.03e-05	EXTRACELLULAR	aspartic	PF01828.11| Peptidase_A4;	Multidrug/pheromone exporter, ABC superfamily | PASA_update:no change
An02g07210	942.885	972.923	1053.47	1135.41	1090.49	1.03186	0.851737	1.11729	0.512823	1.20419	0.341191	1.15655	0.361746	EXTRACELLULAR	aspartic	PF00026.17| Asp;	Pro-kumamolisin, activation domain; pfam09286
An04g01440	907.015	1171.5	1215.55	1028.39	801.729	1.2916	0.15741	1.34016	0.117257	1.13382	0.549303	0.883921	0.541662	EXTRACELLULAR	aspartic	PF00026.17| Asp;PB018714	Peptidase_S10 (Serine carboxypeptidase)
An07g00320	17.1692	16.6398	18.3958	18.7053	22.0991	0.969168	0.793441	1.07144	0.570462	1.08947	0.504868	1.28713	0.0666616	EXTRACELLULAR	aspartic	PF01828.11| Peptidase_A4;	Peptidase_C65
An11g00310	7.09483	6.75495	6.702	6.89805	6.97791	0.952095	0.31986	0.944632	0.237713	0.972265	0.618168	0.98352	0.707811	EXTRACELLULAR	aspartic	PF00026.17| Asp;	predicted protease
An11g09170	17.7719	14.8707	15.7904	13.3563	13.9984	0.83675	0.311288	0.888505	0.522865	0.75154	0.104896	0.787667	0.17447	EXTRACELLULAR	aspartic	PF00026.17| Asp;	vacuolar protease A
An13g02620	18.6526	18.0114	17.94	17.2777	19.0849	0.965626	0.810711	0.961799	0.774626	0.926292	0.599205	1.02318	0.917165	EXTRACELLULAR	aspartic	PF00561.1| Abhydrolase_1; PF08386.4| Abhydrolase_4; ;PB012883	Unnamed protein product
An14g03250	11.4006	12.0039	12.4983	12.9284	13.2122	1.05292	0.465323	1.09628	0.283085	1.13402	0.153528	1.15891	0.0656192	EXTRACELLULAR	aspartic	PF01828.11| Peptidase_A4;	ubiquitin
An15g06280	275.473	249.153	291.679	326.937	341.056	0.904457	0.621725	1.05883	0.770956	1.18682	0.442316	1.23807	0.262761	EXTRACELLULAR	aspartic	PF00026.17| Asp;	Alkaline serine protease Alp1
An15g07700	972.709	1481.22	1675.7	1488.4	1120.74	1.52278	0.0481745	1.72272	0.00727124	1.53016	0.0330726	1.15218	0.397628	EXTRACELLULAR	aspartic	PF01828.11| Peptidase_A4;PB001197	Peptidase family T4
An18g01320	230.749	151.398	154.928	240.655	345.013	0.656118	0.413575	0.671414	0.487242	1.04293	0.511016	1.49519	0.0802449	EXTRACELLULAR	aspartic	PF00026.17| Asp;	Carboxypeptidase S1, putative
An01g13530	67.2666	83.2365	84.9353	63.6914	62.3373	1.23741	0.416415	1.26267	0.369084	0.94685	0.791367	0.92672	0.71617	EXTRACELLULAR	cysteine	PF01650.1| Peptidase_C13;	Band_7_prohibitin
An08g08430	14.1857	12.8749	13.0628	13.1997	14.8694	0.907594	0.374419	0.920844	0.433546	0.930495	0.505817	1.0482	0.607041	EXTRACELLULAR	cysteine	PB014883	Peptidase_S10
An16g02960	57.247	65.0151	62.7232	62.9343	53.3492	1.13569	0.556673	1.09566	0.656503	1.09935	0.629166	0.931912	0.699947	EXTRACELLULAR	cysteine	PF01593.18| Amino_oxidase; PF01266.18| DAO; PF07156.8| Prenylcys_lyase;	unnamed protein product
An02g13740	62.3965	64.8735	74.8343	84.2928	123.548	1.0397	0.874252	1.19933	0.448356	1.35092	0.226953	1.98004	0.0066654	EXTRACELLULAR	metallo	PF07687.8| M20_dimer; PF01546.22| Peptidase_M20; ;	Ubiquitin-conjugating enzyme E2
An01g02070	6.57165	6.6716	6.49553	6.83554	6.98283	1.01521	0.778883	0.988416	0.818914	1.04016	0.477654	1.06257	0.214477	EXTRACELLULAR	metallo	PF07504.7| FTP; PF02128.9| Peptidase_M36; ;PB012244	Hydrolases of the alpha/beta superfamily
An02g00990	10.3716	9.9716	9.91701	10.5574	13.2032	0.961429	0.605983	0.956166	0.553764	1.01791	0.841507	1.27301	0.0634721	EXTRACELLULAR	metallo	PF07687.8| M20_dimer; PF01546.22| Peptidase_M20; ;PB017848	Predicted calpain-like cysteine protease involved in a signaling pathway that activates PacC transcription factor in response to alkaline ambient pH
An04g02880	69.6876	67.0764	69.7592	77.3105	76.2997	0.96253	0.853759	1.00103	0.99607	1.10939	0.670555	1.09488	0.671344	EXTRACELLULAR	metallo	PF04389.1| Peptidase_M28;	pheromone processing endoprotease Kex2
An07g10410	14.4442	15.5039	15.4027	14.7984	17.47	1.07337	0.471802	1.06636	0.514741	1.02452	0.837602	1.20948	0.114697	EXTRACELLULAR	metallo	PF05572.7| Peptidase_M43;	Dipeptidyl aminopeptidases/acylaminoacyl-peptidases
An14g00620	243.182	300.261	288.066	236.395	226.125	1.23472	0.292262	1.18457	0.4147	0.972093	0.893353	0.929858	0.703773	EXTRACELLULAR	metallo	PF01546.22| Peptidase_M20; PF04389.1| Peptidase_M28; ;PB002911	Ubiquitin domain of GABA-receptor-associated protein
An17g00390	129.156	155.572	174.843	193.853	182.106	1.20453	0.371951	1.35374	0.147349	1.50092	0.0660416	1.40997	0.0712596	EXTRACELLULAR	metallo	PF01546.22| Peptidase_M20; PF04389.1| Peptidase_M28; ;	Ortholog of S. cerevisiae YBR074W
An18g06210	87.5898	72.7502	72.7421	83.819	92.4746	0.830579	0.369765	0.830486	0.331077	0.956949	0.741947	1.05577	0.771653	EXTRACELLULAR	metallo	PF07687.8| M20_dimer; PF01546.22| Peptidase_M20; ;	No gene product annotation provided
An06g00310	124.712	133.533	150.677	198.777	245.897	1.07073	0.730066	1.2082	0.350054	1.59388	0.0415027	1.97172	0.0020172	EXTRACELLULAR	serine	PF00450.16| Peptidase_S10;	AAA family ATPase, putative
An14g02150	7.54398	8.62142	8.72748	8.07495	8.50483	1.14282	0.0567319	1.15688	0.0161156	1.07038	0.327962	1.12737	0.0413863	EXTRACELLULAR	serine	PF12697.1| Abhydrolase_6; PF00450.16| Peptidase_S10; ;	methionine aminopeptidase
An02g01550	2043.21	1998.1	1926.31	1535.96	1271.95	0.97792	0.92935	0.942785	0.727563	0.751737	0.112561	0.622526	0.00416025	EXTRACELLULAR	serine	PF07249.6| Cerato-platanin;	Xaa-Pro aminopeptidase
An05g01870	12.5475	11.2272	13.0843	13.8408	17.033	0.894775	0.203794	1.04278	0.635533	1.10307	0.459981	1.35748	0.00600411	EXTRACELLULAR	serine	PF00450.16| Peptidase_S10PF06068.7| TIP49; PF06414.6| Zeta_toxin; ;	nuclear pore complex subunit Nup133, putative
An16g09010	20.1064	19.4684	19.596	16.1178	13.3701	0.968266	0.863449	0.974612	0.883394	0.801624	0.15832	0.664967	0.0137236	EXTRACELLULAR	serine	PF00450.16| Peptidase_S10;PB015700	ubiquitin C-terminal hydrolase CreB
An05g02170	19.4395	18.6641	19.663	24.0589	21.9992	0.960113	0.77644	1.0115	0.911571	1.23763	0.180954	1.13168	0.401695	EXTRACELLULAR	serine	PF00450.16| Peptidase_S10;	WD40 domain
An07g03880	1637.39	1436.77	1690.69	1910.09	1501.59	0.877473	0.403125	1.03255	0.813777	1.16654	0.33379	0.91706	0.540904	EXTRACELLULAR	serine	PF05922.10| Inhibitor_I9; PF00082.16| Peptidase_S8; ;PB013559	Signal peptide peptidase; cl01342
An08g08750	906.35	944.093	1019.54	1025.01	1018.16	1.04164	0.818845	1.12488	0.504741	1.13093	0.557047	1.12337	0.491266	EXTRACELLULAR	serine	PF05388.5| Carbpep_Y_N; PF00450.16| Peptidase_S10; ;	P-loop containing Nucleoside Triphosphate Hydrolases; cl09099
An11g01110	16.4897	15.2865	14.5911	14.9853	16.3596	0.927032	0.52331	0.88486	0.307817	0.908766	0.433725	0.992107	0.94181	EXTRACELLULAR	serine	PF00082.16| Peptidase_S8; PF09286.5| Pro-kuma_activ; ;PB014280	kgdB | Putative dihydrolipoamide S-succinyl transferase with a predicted role in the TCA cycle
An11g06350	30.9158	34.8364	32.057	24.9134	22.4398	1.12682	0.553306	1.03691	0.867855	0.805849	0.279799	0.725837	0.100892	EXTRACELLULAR	serine	PF00450.16| Peptidase_S10;	Peptidase family C50; pfam03568
An13g03240	15.9531	13.8416	16.6666	18.571	19.18	0.867643	0.154409	1.04473	0.70731	1.1641	0.373074	1.20228	0.269699	EXTRACELLULAR	serine	PF12695.1| Abhydrolase_5; PF12697.1| Abhydrolase_6; PF08840.5| BAAT_C; PF02129.1| Peptidase_S15; PF00326.1| Peptidase_S9;	cell division control protein Cdc48
An14g01120	10.5282	9.01283	9.41416	9.80426	9.10144	0.856062	0.0557178	0.894181	0.136576	0.931234	0.389226	0.864479	0.0602931	EXTRACELLULAR	serine	PF05577.6| Peptidase_S28;	Predicted Zn-dependent peptidases, insulinase-like
An16g02250	14.2141	14.7904	14.8257	14.5663	16.2542	1.04054	0.712472	1.04303	0.632341	1.02478	0.818214	1.14352	0.192077	EXTRACELLULAR	serine	PF09286.5| Pro-kuma_activ;PB007916	Peptidase_C78
An17g00760	18.2382	16.1111	17.6374	17.7883	20.0077	0.883371	0.298673	0.967059	0.773901	0.975337	0.83531	1.09702	0.449542	EXTRACELLULAR	serine	PF00450.16| Peptidase_S10;	Peptidase domain in the S8 and S53 families
An03g03810	7.08338	7.28403	7.45748	7.22917	7.79456	1.02833	0.582128	1.05281	0.273637	1.02058	0.729806	1.1004	0.090426	EXTRACELLULAR	serine / cystein	PF12695.1| Abhydrolase_5; PF12697.1| Abhydrolase_6; ;	S. cerevisiae ortholog RPN1 has protein binding, bridging and localizes to nucleus, endoplasmic reticulum, proteasome regulatory particle, base subcomplex, proteasome storage granule
An07g00580	11.072	11.1881	10.9357	10.9039	11.5557	1.01049	0.860156	0.987682	0.960969	0.98481	0.934133	1.04368	0.565117	EXTRACELLULAR	serine / threonine	PF00930.15| DPPIV_N; PF07676.6| PD40; ;	Signal peptide peptidase; cl01342
An15g06750	9.5245	9.69096	9.62812	10.2264	10.2081	1.01748	0.781441	1.01088	0.859595	1.0737	0.328201	1.07177	0.274887	EXTRACELLULAR	serine / threonine	PF00930.15| DPPIV_N; PF00326.1| Peptidase_S9; ;PB011477	stomatin-like protein 2
An01g11740	18.8967	19.3748	20.1465	23.5849	36.9391	1.0253	0.861371	1.06614	0.665845	1.2481	0.238039	1.9548	0.000918838	EXTRACELLULAR	trypsin-like serine protease	PF01244.15| Peptidase_M19;	Serine/threonine-protein kinase pak1/shk1
An09g03780	10.4776	9.82611	9.42687	8.88064	9.08881	0.937823	0.408827	0.899718	0.168201	0.847586	0.0795055	0.867454	0.0678084	EXTRACELLULAR	trypsin-like serine protease	PF05922.10| Inhibitor_I9; PF00082.16| Peptidase_S8; ;	C-terminal processing peptidase family S41; cl02526
An11g04180	424.577	342.207	372.787	480.167	608.122	0.805994	0.396899	0.878019	0.642582	1.13093	0.639733	1.4323	0.12584	EXTRACELLULAR	ubiquitin	PF00012.14| HSP70; PF06723.7| MreB_Mbl; ;PB012379	vacuolar protease A
