# Supplementary material for: Spatial differentiation of gene expression in Aspergillus niger colony grown for sugar beet pulp utilization
Source: Sci Rep. 2015 Aug 28;5:13592. doi: 10.1038/srep13592 (PMC4552001; doi:10.1038/srep13592)
Supplement: Supplementary Table 5 [file srep13592-s5.xls]

## Sheet: original data
Supplementary table 5: Secreted protein profile through the five zones.
	Accession	Description	Σ# PSMs	MW [kDa]	# Peptides Zone A1	# PSM Zone A1	# Peptides Zone B1	# PSM Zone B1		# Peptides Zone A2	# PSM Zone A2	# Peptides Zone B2	# PSM Zone B2		# Peptides Zone A3	# PSM Zone A3	# Peptides Zone B3	# PSM Zone B3		# Peptides Zone A4	# PSM Zone A4	# Peptides Zone B4	# PSM Zone B4		# Peptides Zone A5	# PSM Zone A5	# Peptides Zone B5	# PSM Zone B5
	PSM=	peptide spectrum match
Plant polymer	Accession	Description	Σ# PSMs	MW [kDa]	# Peptides Zone A1	# PSM Zone A1	# Peptides Zone B1	# PSM Zone B1		# Peptides Zone A2	# PSM Zone A2	# Peptides Zone B2	# PSM Zone B2		# Peptides Zone A3	# PSM Zone A3	# Peptides Zone B3	# PSM Zone B3		# Peptides Zone A4	# PSM Zone A4	# Peptides Zone B4	# PSM Zone B4		# Peptides Zone A5	# PSM Zone A5	# Peptides Zone B5	# PSM Zone B5
pectin	An15g02300	arabinofuranosidase B abfB - Aspergillus niger	902	52.4762	7	118	8	143		8	100	8	126		9	95	7	67		7	57	9	107		6	38	8	51
	An14g04710	aspartic proteinase aspergillopepsin I pepA - Aspergillus niger	501	41.2512	6	46	8	51		9	56	8	63		8	46	7	54		5	28	9	56		8	45	8	56
hemicellulose	An14g02760	endoglucanase A eglA - Aspergillus niger	473	25.8572	6	61	9	79		6	35	9	59		6	46	6	54		6	40	8	46		5	22	7	31
	An14g01820	strong similarity to hypothetical cell wall protein binB - Aspergillus nidulans	300	19.1683	3	19	6	27		4	18	5	20		2	26	4	37		3	65	4	25		3	40	4	23
pectin	An02g12505	similarity to pectin methylesterase pmeA - Aspergillus oryzae	282	43.1331	5	27	7	31		7	26	7	31		5	32	6	29		5	37	7	24		6	22	6	23
pectin	An03g06310	pectinesterase pmeA - Aspergillus niger	276	35.6269	4	25	4	16		5	23	5	27		5	30	3	57		3	44	5	23		3	11	5	20
	An01g10580	strong similarity to ribonuclease T2 precursor rntB - Aspergillus oryzae	238	29.1911	4	20	4	17		4	20	4	22		5	37	4	31		3	25	4	22		3	13	5	31
pectin	An15g05370	polygalacturonase pgaII - Aspergillus niger	217	37.6603	4	14	3	10		4	17	4	16		4	16	3	28		2	46	5	19		2	37	2	14
	An13g01880	strong similarity to cephalosporin esterase - Rhodosporidium toruloides	215	61.216	9	26	11	36		7	14	12	36		10	25	9	19		2	3	15	32		6	6	8	18
	An08g10780	strong similarity to hypothetical protein T16K5.230 - Arabidopsis thaliana	209	47.5834	7	19	9	35		6	18	8	27		4	9	4	49		1	1	5	10		3	21	7	20
pectin	An01g00330	alpha-l-arabinofuranosidase a precursor abfA - Aspergillus niger	202	67.9055	6	19	6	22		5	18	6	26		4	16	5	34		3	20	6	19		3	9	6	19
	An03g05200	strong similarity to carboxypeptidase S1 - Penicillium janthinellum	197	62.5599	7	20	6	14		6	18	6	20		8	27	6	29		6	17	8	20		5	14	6	18
pectin	An04g09700	strong similarity to endo-xylogalacturonan hydrolase xghA - Aspergillus tubingensis	195	42.097	5	19	8	24		5	11	8	28		6	20	6	19		5	14	8	27		6	13	6	20
pectin	An03g06740	strong similarity to exo-alpha 1,4-polygalacturonase PGX1 - Cochliobolus carbonum	189	48.3528	5	27	7	23		5	14	5	23		6	27	5	18		3	8	7	23		4	12	5	14
pectin	An01g14670	polygalacturonase E precursor pgaE - Aspergillus niger	187	39.6065	4	21	4	16		4	21	4	20		4	27	4	31		4	11	4	16		3	10	4	14
pectin	An02g10550	strong similarity to endo-alpha-1,5-arabinanase abnA - Aspergillus niger	177	34.0261	4	21	4	15		5	19	3	17		5	21	3	29		4	21	4	16		3	7	3	11
pectin	An02g04900	endopolygalacturonases pgaB - Aspergillus niger	163	37.7956	3	4	7	8		9	15	8	14		9	21	5	27		7	33	9	16		4	12	7	13
Hemicellulose	An03g05290	similarity to glucan 1,3-beta-glucosidase Bgl2 - Saccharomyces cerevisiae	141	46.7776	3	20	5	14		5	14	3	16		3	13	3	25		3	6	5	14		2	3	3	16
	An08g04490	similarity to putative serine peptidase - Oryza sativa	125	56.7098	5	19	6	19		5	14	7	19		4	12	4	6		3	3	6	16		3	3	5	14
	An04g01230	strong similarity to hypothetical ECM33 homolog SPCC1223.12c - Schizosaccharomyces pombe	120	41.0262	3	16	4	19		3	13	4	18		3	14	2	8		2	5	2	12		3	5	2	10
pectin	An05g02440	polygalacturonase III precursor pgaC - Aspergillus niger	101	40.5481	3	9	3	9		3	15	3	13		3	6	2	10		1	4	3	22		2	4	3	9
	An08g04640	strong similarity to hypothetical lysosomal pepstatin insensitive protease CLN2 - Canis lupus	93	62.0915	5	17	5	8		4	9	5	10		4	6	3	3		3	6	6	15		4	5	5	14
	An04g09360	strong similarity to hypothetical protein CC0812 - Caulobacter crescentus	93	30.0818	3	12	4	12		3	7	4	10		4	11	2	14		1	5	4	12		3	4	3	6
	An01g11010	strong similarity to cell wall protein Crh1 - Saccharomyces cerevisiae	75	39.8624	3	5	3	7		3	7	3	7		3	9	3	6		2	13	3	6		2	9	3	6
	An12g03860	strong similarity to precursor of cephalosporin esterase - Rhodosporidium toruloides [putative frameshift]	74	58.3216	6	9	7	17		6	9	7	15		2	3	5	11		1	1	3	6				2	3
hemicellulose	An03g06550	glucan 1,4-alpha-glucosidase glaA - Aspergillus niger	71	68.2667	1	3	2	4		3	7	4	7		4	6	2	13		1	8	4	6		2	4	8	13
	An09g00670	strong similarity to glycosylphosphatidylinositol-anchored beta(1-3)glucanosyltransferase gel3 - Aspergillus fumigatus	71	56.7215	3	10	4	9		3	8	4	11		2	6	1	6		1	2	4	10		2	2	3	7
	An02g02540	strong similarity to acetyl-esterase I from patent WO9502689-A - Aspergillus aculeatus	69	36.1614	4	12	4	9		4	6	4	9		4	11	2	6		1	1	4	8		2	2	3	5
pectin	An18g05940	strong similarity to arabinogalactan endo-1,4-beta-galactosidase gal1 - Aspergillus aculeatus	67	38.6727	1	1	6	17		1	1	6	20		4	5	4	5		1	1	3	3		2	7	6	7
hemicellulose	An01g00780	endo-1,4-xylanase xynB - Aspergillus niger	67	24.0423	2	6	4	16		2	6	3	12		2	7	1	2		1	1	3	11		1	1	1	5
pectin	An12g07500	strong similarity to exopolygalacturonase pgaX - Aspergillus tubingensis	65	47.2646	2	5	5	8		4	5	5	11		4	7	2	10				5	10		1	1	5	8
cellulose	An03g04190	similarity to cellulase #2 from patent US2003036176-A1 - Xanthomonas campestris	65	52.3008	4	8	4	4		3	6	4	5		4	8	3	5		3	13	4	5		2	6	4	5
cellulose	An01g11660	1,4-beta-D-glucan cellobiohydrolase B precursor cbhB - Aspergillus niger	61	56.169	4	7	6	13		4	8	6	13		2	2	1	9				4	5		1	2	2	2
	An03g01010	strong similarity to lysosomal pepstatin insensitive protease CLN2 - Homo sapiens	57	73.0736	2	3	2	4		2	4	3	8		4	10	1	6		2	3	4	10		1	1	3	8
	An11g03340	acid alpha-amylase - Aspergillus niger	57	55.2033	2	3	3	3		1	1	3	3		5	7	3	4		2	15	5	7		3	5	5	9
hemicellulose	An01g12450	strong similarity to hypothetical glucan beta-1,3 exoglucanase exgS - Aspergillus phoenicis	55	98.7361	4	6	4	6		3	5	2	4		3	5	3	10		1	5	2	3		1	9	1	2
pectin	An01g11520	polygalacturonase pgaI - Aspergillus niger	51	38.085	2	4	3	6		3	5	4	9		3	5	2	6		1	1	2	6		2	3	4	6
pectin	An14g04200	rhamnogalacturonase rhgB - Aspergillus niger	51	57.8962	5	8	7	15		5	9	5	7		3	3	1	2				2	2		2	2	3	3
pectin	An04g09690	strong similarity to pectin methylesterase pme1 - Aspergillus aculeatus	50	34.6013	1	5	2	9		1	4	2	9		1	6	2	2		2	2	1	6		1	1	3	6
	An06g00190	strong similarity to lysosomal pepstatin insensitive protease CLN2 - Homo sapiens	48	64.4498	1	3	3	4		2	5	3	6		2	5	2	6		1	2	4	7		1	2	2	8
	An06g00160	strong similarity to hypothetical protein AN1813.2 - Aspergillus nidulans	46	17.1165	4	5	2	2		4	4	3	3		2	3	1	2		3	10	3	4		3	8	4	5
	An07g02360	similarity to 6-hydroxy-D-nicotine oxidase 6-HDNO - Arthrobacter oxidans	45	59.7249	2	3	5	5		3	3	8	8		4	4	2	3		1	1	7	7				6	11
	An03g01730	weak similarity to galactitol utilization operon repressor encoded by ECs2893 - Escherichia coli	43	23.8589	1	2	1	3		1	2	1	2		1	6	1	12		1	1	1	7		1	2	1	6
hemicellulose	An01g14600	strong similarity to endo-1,4-beta-xylanase B xynB from patent WO9414965 - Aspergillus tubingensis	42	24.8644	2	4	3	6		3	5	3	6		3	5	1	4		1	5	2	2		1	2	3	3
	An14g00800	similarity to hypothetical protein CAC38347.1 - Schizosaccharomyces pombe	42	96.5425	1	2	3	4		1	1	3	6		1	4	1	5		1	10	1	3		1	4	1	3
pectin	An18g04810	strong similarity to exo-polygalacturonase PGX from patent WO9414966-A - Aspergillus tubingensis	41	45.8748	4	7	4	8		2	3	6	9		1	2	2	5		1	3	2	3		1	1
pectin	An07g08940	similarity to acetyl-esterase I from patent WO9502689-A - Aspergillus aculeatus	41	35.0671	1	1	4	13		1	1	5	14		1	1	2	2				3	3		1	1	4	5
hemicellulose	An03g05530	strong similarity to endo-beta-1,4-glucanase EGIII-like from patent WO9931255-A2 - Emericella desertoru	38	27.0199	3	5	2	3		2	3	2	2		3	6	3	5		2	7	2	3		1	2	2	2
	An01g14940	similarity to nonhemolytic phospholipase C PC-PLC - Burkholderia pseudomallei	38	49.6522	1	4	7	10		2	3	4	6		3	6						3	4				3	5
pectin	An12g00950	rhamnogalacturonase rhgA - Aspergillus niger	35	46.927	1	2	5	10		2	2	3	8		1	1	2	2				3	7		1	1	2	2
	An02g01550	strong similarity to secreted serine protease 19 kDa CS antigen CS-Ag - Coccidioides immitis	33	15.1534	2	6	2	5		2	4	2	4		1	2	2	3		2	2	2	3		1	1	2	3
	An07g08030	serine carboxypeptidase pepF - Aspergillus niger	32	59.4981	1	1	3	7		1	1	5	9				1	7		1	1	1	1				2	5
	An02g13650	strong similarity to hypothetical protein Afu4g00380 - Aspergillus fumigatus	32	18.137	3	9	3	6		2	8	1	2		2	3	2	2				1	1				1	1
pectin	An02g12450	similarity to polygalacturonase XOPG1 - Lycopersicon esculentum	31	45.078	1	1	2	6		1	3	3	7		2	7	2	2				2	4				1	1
	An01g00370	strong similarity to aspergillopepsin apnS - Aspergillus phoenicis	30	42.7311	3	4	5	8		3	3	5	6		1	1	1	1		1	1	2	2		1	1	3	3
Hemicellulose	An03g00960	1,4-beta-D-arabinoxylan arabinofuranohydrolase axhA - Aspergillus niger	29	35.8141	2	3	3	6		2	2	3	4		1	2				1	1	2	3		2	3	4	5
pectin	An16g06990	endo-polygalacturonase A pgaA - Aspergillus niger [putative frameshift]	28	38.7111	2	2	2	2		2	2	4	4		2	3	1	3		1	2	3	4		1	1	4	5
	An02g13750	strong similarity to glutaminase A gtaA - Aspergillus oryzae	28	75.4703	1	2	3	6		1	1	3	9				2	3				1	1				3	6
pectin	An14g04370	pectin lyase pelA - Aspergillus niger	27	39.7588	2	3	4	6		2	2	4	5		1	1	2	5				1	1				2	4
cellulose	An07g09330	1,4-beta-D-glucan cellobiohydrolase A precursor cbhA - Aspergillus niger	26	48.2156	3	5	3	6		2	3	3	3									3	3		1	2	3	4
	An02g04690	strong similarity to serine-type carboxypeptidase I cdpS - Aspergillus saitoi	25	58.0932	1	1	4	10				4	11														2	3
pectin	An06g00170	alpha-galactosidase aglA - Aspergillus niger	23	59.1756			5	8				5	7				2	3				3	3				2	2
Hemicellulose	An01g03340	strong similarity to xyloglucan-specific endo-beta-1,4-glucanase - Aspergillus aculeatus	18	25.4668	1	2	1	1		1	1				1	1				1	5	1	1		1	6	1	1
pectin	An09g01190	endo 1,5-alpha-arabinanase abnA - Aspergillus niger	18	34.4606	1	1	2	4		1	1	2	2		2	2	1	1		1	1	2	3		1	1	2	2
	An14g02100	strong similarity to cell wall antigen MP1 - Penicillium marneffei	16	28.258	1	1	1	1		2	2	1	1		3	3	1	1				3	3		2	2	2	2
	An16g00670	similarity to hypothetical protein AAO51454.1 - Dictyostelium discoideum	15	26.8499	1	1	2	5		1	1	3	4		1	1						1	1				2	2
Hemicellulose	An12g05010	acetyl xylan esterase axeA - Aspergillus niger	15	32.6042			1	6				1	6									1	1				1	2
	An10g00800	strong similarity to purine nucleoside permease NUP - Candida albicans	13	43.4947	2	3	3	4		1	2	1	1				2	2									1	1
pectin	An03g02080	strong similarity to exopolygalacturonase pgaX - Aspergillus tubingensis	13	49.6321	1	2	3	4		1	1	2	2		1	1	1	1				2	2
	An11g03740	strong similarity to isoamyl alcohol oxidase mreA - Aspergillus oryzae	13	61.2524	1	1	3	4				2	2		1	1						1	1				3	4
	An15g06280	strong similarity to aspartic proteinase aspergillopepsin I pepA - Aspergillus niger [truncated ORF]	12	40.1706	1	1	2	3		1	2	1	1		1	2	1	1									1	2
	An09g00840	similarity to plastic-degradation enzyme within SEQ ID NO:6 from patent WO2004038016-A1 - Aspergillus oryzae	10	21.333			1	1		1	1	1	1				1	4		1	1	1	1				1	1
	An14g02470	strong similarity to protein PRO304 from patent WO200104311-A1 - Homo sapiens	10	65.6584			3	4				2	3														3	3
	An02g01370	strong similarity to hypothetical transmembran protein SPCC1494.07 - Schizosaccharomyces pombe	9	179.631	1	1	1	1		1	1						1	3		1	2	1	1
	An11g00040	weak similarity to cDNA for 59-kDa readthrough protein RT - Sorghum chlorotic spot virus	9	12.2969	1	2	1	2		1	1	1	1		1	1						1	1				1	1
hemicellulose	An16g06800	strong similarity to endoglucanase eglB - Aspergillus niger	9	45.2263			1	1				1	1		1	2						1	1				1	4
	An10g00970	strong similarity to hypothetical protein encoded by An03g01670 - Aspergillus niger	9	22.7088			1	2				1	1				1	1		1	1				2	3	1	1
	An02g00740	similarity to 6-Hydroxy-D-nicotine oxidase 6-HDNO - Arthrobacter oxidans	9	53.0002						1	1	2	2		1	1	2	3				1	1				1	1
pectin	An09g03260	endo-polygalacturonase D pgaD - Aspergillus niger	8	50.7509	1	1	2	2		1	1				1	1	1	1				1	1		1	1
	An14g01620	weak similarity to heparanase - Homo sapiens	7	50.3995	1	1	1	1				1	1							1	1				2	2	1	1
	An03g03300	similarity to almond N-glycosidase from patent EP676473-A2 - Prunus dulcis	7	60.8948			2	3				1	1									1	1				2	2
	An01g12240	strong similarity to hypothetical protein CAC28784.2 - Neurospora crassa	6	27.0723						1	1				1	1				1	1	1	1		1	1	1	1
	An04g10130	3-isopropylmalate dehydrogenase leu2B - Aspergillus niger	5	40.1975	1	1						1	1				1	1				1	1				1	1
	An01g01750	similarity to lysosomal protease CLN2 - Rattus norvegicus	5	70.0273			1	1		1	1	1	1									2	2
	An11g01950	strong similarity to DNA polymerase V Pol5 - Saccharomyces cerevisiae	5	109.596			1	1				1	2		1	1									1	1
hemicellulose	An03g00940	endo-1,4-beta-xylanase A precursor xynA - Aspergillus niger [putative sequencing error]	5	35.464			2	2				1	1									1	1				1	1
	An15g00850	similarity to hypothetical secreted hydrolase - Streptomyces avermitilis	5	72.5617																					1	5
	An14g02150	strong similarity to serine-type carboxypeptidase precursor cpdS - Aspergillus phoenicis	4	52.9849	1	1	1	1				1	1														1	1
	An12g03300	strong similarity to aspartic protease pr1 - Phaffia rhodozyma	4	47.7922			1	1		1	1	1	1		1	1
	An13g01520	strong similarity to hypothetical protein Afu4g13990 - Aspergillus fumigatus	4	24.0198			1	1				2	2														1	1
	An18g01320	strong similarity to extracellular protease precursor Bar1 - Saccharomyces cerevisiae	4	48.5524			1	1				2	2									1	1
	An15g00560	strong similarity to actin gamma - Aspergillus nidulans	4	41.5859											4	4
	An15g02130	strong similarity to lovastatin diketide synthase lovF - Aspergillus terreus	3	286.63	1	1				1	2
pectin	An14g01800	strong similarity to alpha-galactosidase - Cyamopsis tetragonoloba	3	47.3044	1	1	1	1														1	1
hemicellulose	An16g03330	weak similarity to endo-1,4-beta-xylanase CAA93120.1 - Ascochyta pisi	3	19.0216			1	1		1	1											1	1
hemicellulose	An01g11670	strong similarity to endo-beta-1,4-glucanase A eglA - Aspergillus nidulans	3	43.4173			2	2				1	1
hemicellulose	An05g01320	strong similarity to mannase man1 - Aspergillus aculeatus	3	41.2215			1	1				2	2
hemicellulose	An07g08950	endoglucanase B eglB - Aspergillus niger	3	36.5353			1	1				1	1									1	1
hemicellulose	An14g02670	strong similarity to endoglucanase IV egl4 - Trichoderma reesei	3	36.0501			2	2				1	1
hemicellulose	An01g04560	strong similarity to mixed-linked glucanase precursor MLG1 - Cochliobolus carbonum	3	46.3107			1	1				1	1									1	1
	An16g03700	strong similarity to phospholipase B from patent US6146869-A - Aspergillus oryzae	3	53.8945								1	1														2	2
	An12g08280	exo-inulinase inu1 - Aspergillus niger	3	59.1135											1	1											2	2
pectin	An02g11150	alpha-galactosidase aglB - Aspergillus niger	3	48.7958											1	1											1	2
cellulose	An03g05380	similarity to cellulase FI-CMCase - Aspergillus aculeatus	2	29.2232	2	2
	An11g01540	strong similarity to cell wall protein Crh1 - Saccharomyces cerevisiae	2	37.1236			1	1							1	1
	An13g01750	acid phosphatase aphA - Aspergillus niger	2	67.2255			1	1														1	1
	An01g00530	proteinase aspergillopepsin II - Aspergillus niger	2	29.961			1	1																			1	1
	An01g06280	strong similarity to IgE-binding protein - Aspergillus fumigatus	2	19.5855			1	2
	An01g03210	similarity to proteophosphoglycan ppg3 - Pisum sativum	2	35.8285			1	1																			1	1
	An04g01440	strong similarity to precursor of pepsin A3 - Homo sapiens	2	50.8001			1	1														1	1
	An03g00500	strong similarity to diglycosidase related protein SEQ ID NO:10 from patent WO200018931-A1 - Aspergillus fumigatus	2	51.8292			1	1				1	1
	An01g13660	strong similarity to laccase I precursor yA - Aspergillus nidulans	2	65.3302			2	2
	An15g07560	similarity to hypothetical protein dag11 - Agaricus bisporus	2	14.6004											1	1									1	1
	An09g05950	strong similarity to plasma membrane ATPase PMA1 - Kluyveromyces lactis	2	112.729													1	2
	An16g01850	similarity to blastomyces yeast phase-specific protein 1 bys1 - Ajellomyces dermatitidis	2	16.5317																1	1				1	1
pectin	An01g12150	beta-galactosidase lacA - Aspergillus niger	2	109.644																		1	1				1	1
	An01g12440	similarity to hypothetical protein BAA13766.1 - Schizosaccharomyces pombe	1	30.2694	1	1
	An11g10210	similarity to anaphase-promoting complex subunit APC5 - Homo sapiens	1	85.3592	1	1
	An08g10360	strong similarity to nuclear pore complex associated protein TPR - Homo sapiens	1	225.691	1	1
	An11g10020	similarity to wound-responsive protein KED - Nicotiana tabacum	1	36.8042	1	1
	An02g10200	strong similarity to protein TRRAP - Homo sapiens	1	446.403			1	1
	An05g00660	hypothetical protein	1	12.6693			1	1
	An12g05940	hypothetical protein	1	8.97248			1	1
	An18g04840	strong similarity to translation elongation factor 1 alpha - Podospora anserina [putative sequencing error]	1	49.9261			1	1
	An15g05950	questionable ORF	1	50.2006			1	1
hemicellulose	An13g03140	weak similarity to endo-beta-1,4-glucanase celA1 - Streptomyces halstedii	1	26.3914			1	1
	An16g01880	strong similarity to lysophospholipase - Aspergillus foetidus	1	31.6744			1	1
	An08g11030	acid phosphatase aph, 3-phytase phyB - Aspergillus niger	1	52.453			1	1
	An08g01960	strong similarity to adenosylhomocysteinase - Homo sapiens	1	48.978						1	1
	An09g02920	similarity to hypothetical protein 260 - Methanothermus fervidus	1	41.9014								1	1
	An08g03690	strong similarity to ADP-ribosylation factor arf1 - Ajellomyces capsulatus	1	21.144								1	1
	An03g06270	strong similarity to isoamyl alcohol oxidase mreA - Aspergillus oryzae	1	61.292								1	1
	An16g02760	strong similarity to hypothetical protein BH0842 - Bacillus halodurans	1	86.5105											1	1
	An15g01860	strong similarity to malate synthase acuE - Aspergillus nidulans	1	61.0531													1	1
	An12g03020	strong similarity to dityrosine transporter Dtr1 - Saccharomyces cerevisiae	1	55.1263													1	1
	An18g04300	similarity to h-caldesmon - Gallus gallus	1	141.365													1	1
	An12g08240	similarity to human transcriptional regulatory protein from patent WO9957144-A2 - Homo sapiens	1	158.042													1	1
	An13g00010	similarity to hypothetical kinetoplast-associated like protein CAD37020.1 - Neurospora crassa	1	68.1296													1	1
	An18g00060	similarity to nitrate assimilation regulatory protein nirA - Aspergillus nidulans	1	79.2174													1	1
	An07g06270	strong similarity to hypothetical protein Afu7g05050 - Aspergillus fumigatus	1	42.451																1	1
	An07g00300	strong similarity to fluconazole resistance transporter Flr1 - Saccharomyces cerevisiae	1	62.1916																		1	1
pectin	An01g10350	strong similarity to secreted beta-galactosidase lacA - Aspergillus niger	1	111.336																		1	1
	An02g04060	strong similarity to hypothetical protein Afu2g12000 - Aspergillus fumigatus	1	15.0182																		1	1
	An11g04660	similarity to hypothetical protein B8J22.100 - Neurospora crassa	1	39.4695																							1	1
pectin	An19g00270	pectin lyase pelD - Aspergillus niger	1	39.0005																							1	1
hemicellulose	An09g03300	strong similarity to alpha-xylosidase XylS - Sulfolobus solfataricus	1	82.5412																							1	1

## Sheet: Pectinases
Accession	Description	Σ# PSMs	MW [kDa]	# Peptides Ring A1	# PSM ring A1	# Peptides Ring B1	# PSM ring B1		# Peptides Ring A2	# PSM ring A2	# Peptides Ring B2	# PSM ring B2		# Peptides Ring A3	# PSM ring A3	# Peptides Ring B3	# PSM ring B3		# Peptides Ring A4	# PSM ring A4	# Peptides Ring B4	# PSM ring B4		# Peptides Ring A5	# PSM ring A5	# Peptides Ring B5	# PSM ring B5
An15g02300	arabinofuranosidase B abfB - Aspergillus niger	902	52.4762	7	118	8	143		8	100	8	126		9	95	7	67		7	57	9	107		6	38	8	51
An02g12505	similarity to pectin methylesterase pmeA - Aspergillus oryzae	282	43.1331	5	27	7	31		7	26	7	31		5	32	6	29		5	37	7	24		6	22	6	23
An03g06310	pectinesterase pmeA - Aspergillus niger	276	35.6269	4	25	4	16		5	23	5	27		5	30	3	57		3	44	5	23		3	11	5	20
An15g05370	polygalacturonase pgaII - Aspergillus niger	217	37.6603	4	14	3	10		4	17	4	16		4	16	3	28		2	46	5	19		2	37	2	14
An01g00330	alpha-l-arabinofuranosidase a precursor abfA - Aspergillus niger	202	67.9055	6	19	6	22		5	18	6	26		4	16	5	34		3	20	6	19		3	9	6	19
An04g09700	strong similarity to endo-xylogalacturonan hydrolase xghA - Aspergillus tubingensis	195	42.097	5	19	8	24		5	11	8	28		6	20	6	19		5	14	8	27		6	13	6	20
An03g06740	strong similarity to exo-alpha 1,4-polygalacturonase PGX1 - Cochliobolus carbonum	189	48.3528	5	27	7	23		5	14	5	23		6	27	5	18		3	8	7	23		4	12	5	14
An01g14670	polygalacturonase E precursor pgaE - Aspergillus niger	187	39.6065	4	21	4	16		4	21	4	20		4	27	4	31		4	11	4	16		3	10	4	14
An02g10550	strong similarity to endo-alpha-1,5-arabinanase abnA - Aspergillus niger	177	34.0261	4	21	4	15		5	19	3	17		5	21	3	29		4	21	4	16		3	7	3	11
An02g04900	endopolygalacturonases pgaB - Aspergillus niger	163	37.7956	3	4	7	8		9	15	8	14		9	21	5	27		7	33	9	16		4	12	7	13
An05g02440	polygalacturonase III precursor pgaC - Aspergillus niger	101	40.5481	3	9	3	9		3	15	3	13		3	6	2	10		1	4	3	22		2	4	3	9
An18g05940	strong similarity to arabinogalactan endo-1,4-beta-galactosidase gal1 - Aspergillus aculeatus	67	38.6727	1	1	6	17		1	1	6	20		4	5	4	5		1	1	3	3		2	7	6	7
An12g07500	strong similarity to exopolygalacturonase pgaX - Aspergillus tubingensis	65	47.2646	2	5	5	8		4	5	5	11		4	7	2	10				5	10		1	1	5	8
An01g11520	polygalacturonase pgaI - Aspergillus niger	51	38.085	2	4	3	6		3	5	4	9		3	5	2	6		1	1	2	6		2	3	4	6
An14g04200	rhamnogalacturonase rhgB - Aspergillus niger	51	57.8962	5	8	7	15		5	9	5	7		3	3	1	2				2	2		2	2	3	3
An04g09690	strong similarity to pectin methylesterase pme1 - Aspergillus aculeatus	50	34.6013	1	5	2	9		1	4	2	9		1	6	2	2		2	2	1	6		1	1	3	6
An18g04810	strong similarity to exo-polygalacturonase PGX from patent WO9414966-A - Aspergillus tubingensis	41	45.8748	4	7	4	8		2	3	6	9		1	2	2	5		1	3	2	3		1	1
An07g08940	similarity to acetyl-esterase I from patent WO9502689-A - Aspergillus aculeatus	41	35.0671	1	1	4	13		1	1	5	14		1	1	2	2				3	3		1	1	4	5
An12g00950	rhamnogalacturonase rhgA - Aspergillus niger	35	46.927	1	2	5	10		2	2	3	8		1	1	2	2				3	7		1	1	2	2
An02g12450	similarity to polygalacturonase XOPG1 - Lycopersicon esculentum	31	45.078	1	1	2	6		1	3	3	7		2	7	2	2				2	4				1	1
An16g06990	endo-polygalacturonase A pgaA - Aspergillus niger [putative frameshift]	28	38.7111	2	2	2	2		2	2	4	4		2	3	1	3		1	2	3	4		1	1	4	5
An14g04370	pectin lyase pelA - Aspergillus niger	27	39.7588	2	3	4	6		2	2	4	5		1	1	2	5				1	1				2	4
An06g00170	alpha-galactosidase aglA - Aspergillus niger	23	59.1756			5	8				5	7				2	3				3	3				2	2
An09g01190	endo 1,5-alpha-arabinanase abnA - Aspergillus niger	18	34.4606	1	1	2	4		1	1	2	2		2	2	1	1		1	1	2	3		1	1	2	2
An03g02080	strong similarity to exopolygalacturonase pgaX - Aspergillus tubingensis	13	49.6321	1	2	3	4		1	1	2	2		1	1	1	1				2	2
An09g03260	endo-polygalacturonase D pgaD - Aspergillus niger	8	50.7509	1	1	2	2		1	1				1	1	1	1				1	1		1	1
An14g01800	strong similarity to alpha-galactosidase - Cyamopsis tetragonoloba	3	47.3044	1	1	1	1														1	1
An02g11150	alpha-galactosidase aglB - Aspergillus niger	3	48.7958											1	1											1	2
An01g12150	beta-galactosidase lacA - Aspergillus niger	2	109.644																		1	1				1	1
An01g10350	strong similarity to secreted beta-galactosidase lacA - Aspergillus niger	1	111.336																		1	1
An19g00270	pectin lyase pelD - Aspergillus niger	1	39.0005																							1	1

## Sheet: Hemicellulases
Accession	Description	Σ# PSMs	MW [kDa]	# Peptides Ring A1	# PSM ring A1	# Peptides Ring B1	# PSM ring B1		# Peptides Ring A2	# PSM ring A2	# Peptides Ring B2	# PSM ring B2		# Peptides Ring A3	# PSM ring A3	# Peptides Ring B3	# PSM ring B3		# Peptides Ring A4	# PSM ring A4	# Peptides Ring B4	# PSM ring B4		# Peptides Ring A5	# PSM ring A5	# Peptides Ring B5	# PSM ring B5
An14g02760	endoglucanase A eglA - Aspergillus niger	473	25.8572	6	61	9	79		6	35	9	59		6	46	6	54		6	40	8	46		5	22	7	31
An03g05290	similarity to glucan 1,3-beta-glucosidase Bgl2 - Saccharomyces cerevisiae	141	46.7776	3	20	5	14		5	14	3	16		3	13	3	25		3	6	5	14		2	3	3	16
An03g06550	glucan 1,4-alpha-glucosidase glaA - Aspergillus niger	71	68.2667	1	3	2	4		3	7	4	7		4	6	2	13		1	8	4	6		2	4	8	13
An01g00780	endo-1,4-xylanase xynB - Aspergillus niger	67	24.0423	2	6	4	16		2	6	3	12		2	7	1	2		1	1	3	11		1	1	1	5
An01g12450	strong similarity to hypothetical glucan beta-1,3 exoglucanase exgS - Aspergillus phoenicis	55	98.7361	4	6	4	6		3	5	2	4		3	5	3	10		1	5	2	3		1	9	1	2
An01g14600	strong similarity to endo-1,4-beta-xylanase B xynB from patent WO9414965 - Aspergillus tubingensis	42	24.8644	2	4	3	6		3	5	3	6		3	5	1	4		1	5	2	2		1	2	3	3
An03g05530	strong similarity to endo-beta-1,4-glucanase EGIII-like from patent WO9931255-A2 - Emericella desertoru	38	27.0199	3	5	2	3		2	3	2	2		3	6	3	5		2	7	2	3		1	2	2	2
An03g00960	1,4-beta-D-arabinoxylan arabinofuranohydrolase axhA - Aspergillus niger	29	35.8141	2	3	3	6		2	2	3	4		1	2				1	1	2	3		2	3	4	5
An01g03340	strong similarity to xyloglucan-specific endo-beta-1,4-glucanase - Aspergillus aculeatus	18	25.4668	1	2	1	1		1	1				1	1				1	5	1	1		1	6	1	1
An12g05010	acetyl xylan esterase axeA - Aspergillus niger	15	32.6042			1	6				1	6									1	1				1	2
An16g06800	strong similarity to endoglucanase eglB - Aspergillus niger	9	45.2263			1	1				1	1		1	2						1	1				1	4
An03g00940	endo-1,4-beta-xylanase A precursor xynA - Aspergillus niger [putative sequencing error]	5	35.464			2	2				1	1									1	1				1	1
An16g03330	weak similarity to endo-1,4-beta-xylanase CAA93120.1 - Ascochyta pisi	3	19.0216			1	1		1	1											1	1
An01g11670	strong similarity to endo-beta-1,4-glucanase A eglA - Aspergillus nidulans	3	43.4173			2	2				1	1
An07g08950	endoglucanase B eglB - Aspergillus niger	3	36.5353			1	1				1	1									1	1
An14g02670	strong similarity to endoglucanase IV egl4 - Trichoderma reesei	3	36.0501			2	2				1	1
An01g04560	strong similarity to mixed-linked glucanase precursor MLG1 - Cochliobolus carbonum	3	46.3107			1	1				1	1									1	1
An05g01320	strong similarity to mannase man1 - Aspergillus aculeatus	3	41.2215			1	1				2	2
An09g03300	strong similarity to alpha-xylosidase XylS - Sulfolobus solfataricus	1	82.5412																							1	1
An13g03140	weak similarity to endo-beta-1,4-glucanase celA1 - Streptomyces halstedii	1	26.3914			1	1

## Sheet: Cellulases
Accession	Description	Σ# PSMs	MW [kDa]	# Peptides Ring A1	# PSM ring A1	Normalized	# Peptides Ring B1	# PSM ring B1	Normalized	Average		# Peptides Ring A2	# PSM ring A2	Normalized	# Peptides Ring B2	# PSM ring B2	Normalized	Average		# Peptides Ring A3	# PSM ring A3	Normalized	# Peptides Ring B3	# PSM ring B3	Normalized	Average		# Peptides Ring A4	# PSM ring A4	Normalized	# Peptides Ring B4	# PSM ring B4	Normalized	Average		# Peptides Ring A5	# PSM ring A5	Normalized	# Peptides Ring B5	# PSM ring B5	Normalized	Average			enzymes	R1	R2	R3	R4
An03g04190	similarity to cellulase #2 from patent US2003036176-A1 - Xanthomonas campestris	65	52.3008	4	8	0.152961	4	4	0.0764806	0.114721		3	6	0.114721	4	5	0.0956008	0.105161		4	8	0.152961	3	5	0.0956008	0.124281		3	13	0.248562	4	5	0.0956008	0.172081		2	6	0.114721	4	5	0.0956008	0.105161			An03g04190	0.114721	0.105161	0.124281	0.172081
An01g11660	1,4-beta-D-glucan cellobiohydrolase B precursor cbhB - Aspergillus niger	61	56.169	4	7	0.124624	6	13	0.231444	0.178034		4	8	0.142427	6	13	0.231444	0.186936		2	2	0.0356068	1	9	0.160231	0.0979188				0	4	5	0.0890171	0.0445085		1	2	0.0356068	2	2	0.0356068	0.0356068			An01g11660	0.178034	0.186936	0.0979188	0.0445085
An07g09330	1,4-beta-D-glucan cellobiohydrolase A precursor cbhA - Aspergillus niger	26	48.2156	3	5	0.103701	3	6	0.124441	0.114071		2	3	0.0622206	3	3	0.0622206	0.0622206				0			0	0				0	3	3	0.0622206	0.0311103		1	2	0.0414804	3	4	0.0829608	0.0622206			An07g09330	0.114071	0.0622206	0	0.0311103
An03g05380	similarity to cellulase FI-CMCase - Aspergillus aculeatus	2	29.2232	2	2	0.0684389			0	0.0342194				0			0	0				0			0	0				0			0	0				0			0	0			An03g05380	0.0342194	0	0	0
An01g03340	strong similarity to xyloglucan-specific endo-beta-1,4-glucanase - Aspergillus aculeatus	18	25.4668	1	2	0.0785335	1	1	0.0392667	0.0589001		1	1	0.0392667			0	0.0196334		1	1	0.0392667			0	0.0196334		1	5	0.196334	1	1	0.0392667	0.1178		1	6	0.2356	1	1	0.0392667	0.137434			An01g03340	0.0589001	0.0196334	0.0196334	0.1178
An14g02760	endoglucanase A eglA - Aspergillus niger	473	25.8572	6	61	2.35911	9	79	3.05525	2.70718		6	35	1.35359	9	59	2.28177	1.81768		6	46	1.779	6	54	2.0884	1.9337		6	40	1.54696	8	46	1.779	1.66298		5	22	0.850828	7	31	1.19889	1.02486			An14g02760	2.70718	1.81768	1.9337	1.66298
An03g05290	similarity to glucan 1,3-beta-glucosidase Bgl2 - Saccharomyces cerevisiae	141	46.7776	3	20	0.427555	5	14	0.299288	0.363422		5	14	0.299288	3	16	0.342044	0.320666		3	13	0.277911	3	25	0.534444	0.406177		3	6	0.128266	5	14	0.299288	0.213777		2	3	0.0641332	3	16	0.342044	0.203089			An03g05290	0.363422	0.320666	0.406177	0.213777
An01g12450	strong similarity to hypothetical glucan beta-1,3 exoglucanase exgS - Aspergillus phoenicis	55	98.7361	4	6	0.0607681	4	6	0.0607681	0.0607681		3	5	0.0506401	2	4	0.040512	0.045576		3	5	0.0506401	3	10	0.10128	0.0759601		1	5	0.0506401	2	3	0.030384	0.040512		1	9	0.0911521	1	2	0.020256	0.0557041			An01g12450	0.0607681	0.045576	0.0759601	0.040512
An03g05530	strong similarity to endo-beta-1,4-glucanase EGIII-like from patent WO9931255-A2 - Emericella desertoru	38	27.0199	3	5	0.185049	2	3	0.111029	0.148039		2	3	0.111029	2	2	0.0740195	0.0925244		3	6	0.222058	3	5	0.185049	0.203554		2	7	0.259068	2	3	0.111029	0.185049		1	2	0.0740195	2	2	0.0740195	0.0740195			An03g05530	0.148039	0.0925244	0.203554	0.185049
An13g03140	weak similarity to endo-beta-1,4-glucanase celA1 - Streptomyces halstedii	1	26.3914			0	1	1	0.0378912	0.0189456				0			0	0				0			0	0				0			0	0				0			0	0			An13g03140	0.0189456	0	0	0
An07g08950	endoglucanase B eglB - Aspergillus niger	3	36.5353			0	1	1	0.0273708	0.0136854				0	1	1	0.0273708	0.0136854				0			0	0				0	1	1	0.0273708	0.0136854				0			0	0			An07g08950	0.0136854	0.0136854	0	0.0136854
An01g11670	strong similarity to endo-beta-1,4-glucanase A eglA - Aspergillus nidulans	3	43.4173			0	2	2	0.0460646	0.0230323				0	1	1	0.0230323	0.0115161				0			0	0				0			0	0				0			0	0			An01g11670	0.0230323	0.0115161	0	0
An16g06800	strong similarity to endoglucanase eglB - Aspergillus niger	9	45.2263			0	1	1	0.022111	0.0110555				0	1	1	0.022111	0.0110555		1	2	0.0442221			0	0.022111				0	1	1	0.022111	0.0110555				0	1	4	0.0884442	0.0442221			An16g06800	0.0110555	0.0110555	0.022111	0.0110555
[truncated: 1 more columns]
