# Supplementary material for: Spatial differentiation of gene expression in Aspergillus niger colony grown for sugar beet pulp utilization
Source: Sci Rep. 2015 Aug 28;5:13592. doi: 10.1038/srep13592 (PMC4552001; doi:10.1038/srep13592)
Supplement: Supplementary Table 6 [file srep13592-s6.xls]

## Sheet: Sheet1
Supplementary Table 6: Expression distribution in all 10 microarray dataset. The average of median, expression value 15, was taken as the cutoff value for significant expression.
	mean	sd	0	0.1	0.2	0.3	0.4	0.5	0.6	0.7	0.8	0.9	1
Ring1	92.6656	307.588	4.37421	7.22909	8.45577	9.72921	11.6377	15.0729	22.5551	40.9766	78.0574	175.493	5569.62
Ring1.1	95.1378	313.895	4.32893	7.14627	8.37246	9.63664	11.498	14.9502	22.6677	42.0014	80.7516	181.446	6591.21
Ring2	91.7653	311.533	4.30712	7.22835	8.46019	9.7345	11.589	14.9072	21.7103	39.3003	74.6895	169.649	6008.49
Ring2.1	95.671	317.88	4.36557	7.14559	8.27011	9.53337	11.288	14.7099	22.2326	41.7532	81.2366	186.298	6044.16
Ring3	94.4864	322.652	4.32652	7.25139	8.46085	9.7325	11.6675	14.9675	22.1304	40.3109	77.0276	176.859	7765.92
Ring3.1	95.8037	322.167	4.23476	7.15856	8.37801	9.65028	11.4809	14.746	22.0902	41.0005	79.4213	184.259	7542.18
Ring4	93.7507	318.308	4.23753	7.31158	8.5272	9.87147	11.7335	15.1521	22.3071	40.1339	75.5391	173.882	8209.16
Ring4.1	91.1519	306.012	4.43185	7.15865	8.32663	9.63136	11.3766	14.5291	21.2727	38.6179	74.9093	173.728	7120.76
Ring5	93.7939	324.181	4.31181	7.38359	8.65271	10.0725	11.9478	15.3363	22.2196	38.7928	73.3972	172.471	7796.37
Ring5.1	95.3487	325.527	4.3344	7.29043	8.50667	9.83453	11.6684	15.0286	22.1258	39.4038	76.6464	178.652	8101.53
mean_all			4.32527	7.23035	8.44106	9.74264	11.5887	14.94	22.1311	40.2291	77.1676	177.274	7074.94
